# Supplementary material for: Human mesenchymal stromal cells in adhesion to cell‐derived extracellular matrix and titanium: Comparative kinome profile analysis
Source: J Cell Physiol. 2018 Jul 30;234(3):2984–96. doi: 10.1002/jcp.27116 (PMC6585805; doi:10.1002/jcp.27116)
Supplement: Supplementary file 6 — Supporting information [file JCP-234-2984-s006.xlsx]

## Sheet: table 1
Supplementary Table 1
List of 144 peptides on PamChip ®, relative UNIPROT ID and Gene ID used for IPA
Peptide #	Peptide ID	Phosphorylation site	Peptide sequence	UNIPROT ID	Gene ID	Encoding protein
1	41_654_666	Y660	LDGENIYIRHSNL	P11171	EPB41	Protein 4.1
2	ACHD_383_395	Y390	YISKAEEYFLLKS	Q07001	CHRND	Acetylcholine receptor subunit delta
3	AMPE_5_17	Y12	EREGSKRYCIQTK	Q07075	ENPEP	Glutamyl aminopeptidase
4	ANXA1_14_26	Y21	IENEEQEYVQTVK	P04083	ANXA1	Annexin A1
5	ANXA2_17_29	Y24	HSTPPSAYGSVKA	P07355	ANXA2	Annexin A2
6	ART_003_EAI(pY)AAPFAKKKXC		EAI(pY)AAPFAKKKXC			Artificial peptide, positive control
7	ART_004_EAIYAAPFAKKKXC		EAIYAAPFAKKKXC	P00519	ABL1	Tyrosine-protein kinase ABL1
8	B3AT_39_51	Y46	TEATATDYHTTSH	P02730	SLC4A1	Band 3 anion transport protein
9	C1R_199_211	Y204/S210	TEASGYISSLEYP	P00736	C1R	Complement C1r subcomponent
10	CALM_93_105	Y100	FDKDGNGYISAAE	P62158	CALM1	Calmodulin
11	CALM_95_107	Y100	KDGNGYISAAELR
12	CBL_693_705	Y700	EGEEDTEYMTPSS	P22681	CBL	E3 ubiquitin-protein ligase CBL
13	CD3Z_116_128	Y123	KDKMAEAYSEIGM	P20963	CD247	T-cell surface glycoprotein CD3 zeta chain
14	CD3Z_146_158	Y153	STATKDTYDALHM
15	CD79A_181_193	Y182/Y188	EYEDENLYEGLNL	P11912	CD79A	B-cell antigen receptor complex-associated protein alpha chain
16	CDK2_8_20	Y15/Y19	EKIGEGTYGVVYK	P24941	CDK2	Cyclin-dependent kinase 2
17	CDK7_157_169	Y169	GLAKSFGSPNRAY	P50613	CDK7	Cyclin-dependent kinase 7
18	CRK_214_226	Y221	GPPEPGPYAQPSV	P46108	CRK	Adapter molecule crk
19	CTNB1_79_91	Y86	VADIDGQYAMTRA	P35222	CTNNB1	Catenin beta-1
20	DCX_109_121	Y112	GIVYAVSSDRFRS	O43602	DCX	Neuronal migration protein doublecortin
21	DDR1_506_518	Y513	LLLSNPAYRLLLA	Q08345	DDR1	Epithelial discoidin domain-containing receptor 1
22	DYR1A_212_224	Y219/Y220	KHDTEMKYYIVHL	Q13627	DYRK1A	Dual specificity tyrosine-phosphorylation-regulated kinase 1A
23	DYR1A_312_324	Y319/Y321	CQLGQRIYQYIQS
24	EFS_246_258	Y253	GGTDEGIYDVPLL	O43281	EFS	Embryonal Fyn-associated substrate
25	EFS_246_258_Y253F	Y253F	GGTDEGIFDVPLL
26	EGFR_1062_1074	Y1069	EDSFLQRYSSDPT	P00533	EGFR	Epidermal growth factor receptor
27	EGFR_1103_1115	Y1110	GSVQNPVYHNQPL
28	EGFR_1118_1130	Y1125	APSRDPHYQDPHS
29	EGFR_1165_1177	Y1172	ISLDNPDYQQDFF
30	EGFR_1190_1202	Y1197	STAENAEYLRVAP
31	EGFR_862_874	Y869	LGAEEKEYHAEGG
32	EGFR_908_920	Y915	MTFGSKPYDGIPA
33	ENOG_37_49	Y44	SGASTGIYEALEL	P09104	ENO2	Gamma-enolase
34	EPHA1_774_786	Y781	LDDFDGTYETQGG	P21709	EPHA1	Ephrin type-A receptor 1
35	EPHA2_581_593	Y588	QLKPLKTYVDPHT	P29317	EPHA2	Ephrin type-A receptor 2
36	EPHA2_765_777	Y772	EDDPEATYTTSGG
37	EPHA4_589_601	Y596	LNQGVRTYVDPFT	P54764	EPHA4	Ephrin type-A receptor 4
38	EPHA4_921_933	Y928	QAIKMDRYKDNFT
39	EPHA7_607_619	Y608/Y614	TYIDPETYEDPNR	Q15375	EPHA7	Ephrin type-A receptor 7
40	EPHB1_771_783	Y778	DDTSDPTYTSSLG	P54762	EPHB1	Ephrin type-B receptor 1
41	EPHB1_921_933	Y928	SAIKMVQYRDSFL
42	EPHB4_583_595	Y590	IGHGTKVYIDPFT	P54760	EPHB4	Ephrin type-B receptor 4
43	EPOR_361_373	Y368	SEHAQDTYLVLDK	P19235	EPOR	Erythropoietin receptor
44	EPOR_419_431	Y426	ASAASFEYTILDP
45	ERBB2_1241_1253	Y1248	PTAENPEYLGLDV	P04626	ERBB2	Receptor tyrosine-protein kinase erbB-2
46	ERBB2_870_882	Y877	LDIDETEYHADGG
47	ERBB4_1181_1193	Y1188	QALDNPEYHNASN	Q15303	ERBB4	Receptor tyrosine-protein kinase erbB-4
48	ERBB4_1277_1289	Y1284	IVAENPEYLSEFS
49	FABPH_13_25	Y20	DSKNFDDYMKSLG	P05413	FABP3	Fatty acid-binding protein, heart
50	FAK1_569_581	Y570/Y576/Y577	RYMEDSTYYKASK	Q05397	PTK2	Focal adhesion kinase
51	FAK2_572_584	Y573/Y579/Y580	RYIEDEDYYKASV	Q14289	PTK2B	Protein-tyrosine kinase 2-beta
52	FER_707_719	Y714	RQEDGGVYSSSGL	P16591	FER	Tyrosine-protein kinase Fer
53	FES_706_718	Y713	REEADGVYAASGG	P07332	FES	Tyrosine-protein kinase Fes/Fps
54	FGFR1_761_773	Y766	TSNQEYLDLSMPL	P11362	FGFR1	Fibroblast growth factor receptor 1
55	FGFR2_762_774	Y769	TLTTNEEYLDLSQ	P21802	FGFR2	Fibroblast growth factor receptor 2
56	FGFR3_641_653	Y647/Y648	DVHNLDYYKKTTN	P22607	FGFR3	Fibroblast growth factor receptor 3
57	FGFR3_753_765	Y760	TVTSTDEYLDLSA
58	FRK_380_392	Y387	KVDNEDIYESRHE	P42685	FRK	Tyrosine-protein kinase FRK
59	INSR_1348_1360	Y1355	SLGFKRSYEEHIP	P06213	INSR	Insulin receptor
60	INSR_992_1004	Y992/Y999	YASSNPEYLSASD
61	JAK1_1015_1027	Y1022/Y1023	AIETDKEYYTVKD	P23458	JAK1	Tyrosine-protein kinase JAK1
62	JAK2_563_577	Y570	VRREVGDYGQLHETE	O60674	JAK2	Tyrosine-protein kinase JAK2
63	K2C6B_53_65	Y62	GAGFGSRSLYGLG	P04259	KRT6B	Keratin, type II cytoskeletal 6B
64	K2C8_425_437	Y427/S437	SAYGGLTSPGLSY	P05787	KRT8	Keratin, type II cytoskeletal 8
65	KSYK_518_530	Y525/Y526	ALRADENYYKAQT	P43405	SYK	Tyrosine-protein kinase SYK
66	LAT_194_206	Y200	MESIDDYVNVPES	O43561	LAT	Linker for activation of T-cells family member 1
67	LAT_249_261	Y255	EEGAPDYENLQEL
68	LCK_387_399	Y394	RLIEDNEYTAREG	P06239	LCK	Tyrosine-protein kinase Lck
69	MBP_198_210	Y203	ARTAHYGSLPQKS	P02686	MBP	Myelin basic protein
70	MBP_259_271	Y261/Y268	FGYGGRASDYKSA
71	MBP_263_275	Y268	GRASDYKSAHKGF
72	MET_1227_1239	Y1230/Y1234/Y1235	RDMYDKEYYSVHN	P08581	MET	Hepatocyte growth factor receptor
73	MK01_180_192	Y187	HTGFLTEYVATRW	P28482	MAPK1	Mitogen-activated protein kinase 1
74	MK01_198_210	Y205	IMLNSKGYTKSID
75	MK07_211_223	Y215/Y220	AEHQYFMTEYVAT	Q13164	MAPK7	Mitogen-activated protein kinase 7
76	MK10_216_228	Y223/Y228	TSFMMTPYVVTRY	P53779	MAPK10	Mitogen-activated protein kinase 10
77	MK12_178_190	Y185	ADSEMTGYVVTRW	P53778	MAPK12	Mitogen-activated protein kinase 12
78	MK14_173_185	Y182	RHTDDEMTGYVAT	Q16539	MAPK14	Mitogen-activated protein kinase 14
79	NCF1_313_325	Y324	QRSRKRLSQDAYR	P14598	NCF1	Neutrophil cytosol factor 1
80	NPT2A_501_513	Y511	AKALGKRTAKYRW	Q06495	SLC34A1	Sodium-dependent phosphate transport protein 2A
81	NTRK1_489_501	Y496	HIIENPQYFSDAC	P04629	NTRK1	High affinity nerve growth factor receptor
82	NTRK2_509_521	Y516	PVIENPQYFGITN	Q16620	NTRK2	BDNF/NT-3 growth factors receptor
83	NTRK2_696_708	Y702/Y706/Y707	GMSRDVYSTDYYR
84	ODBA_340_352	Y345	DDSSAYRSVDEVN	P12694	BCKDHA	2-oxoisovalerate dehydrogenase subunit alpha, mitochondrial
85	ODPAT_291_303	Y299	SMSDPGVSYRTRE	P29803	PDHA2	Pyruvate dehydrogenase E1 component subunit alpha, testis-specific form, mitochondrial
86	P85A_600_612	Y607	NENTEDQYSLVED	P27986	PIK3R1	Phosphatidylinositol 3-kinase regulatory subunit alpha
87	PAXI_111_123	Y118	VGEEEHVYSFPNK	P49023	PXN	Paxillin
88	PAXI_24_36	Y31/Y33	FLSEETPYSYPTG
89	PDPK1_2_14	Y9	ARTTSQLYDAVPI	O15530	PDPK1	3-phosphoinositide-dependent protein kinase 1
90	PDPK1_369_381	Y373/Y376	DEDCYGNYDNLLS
91	PECA1_706_718	Y713	KKDTETVYSEVRK	P16284	PECAM1	Platelet endothelial cell adhesion molecule
92	PERI_458_470	Y470	QRSELDKSSAHSY	P41219	PRPH	Peripherin
93	PGFRB_1002_1014	Y1009	LDTSSVLYTAVQP	P09619	PDGFRB	Platelet-derived growth factor receptor beta
94	PGFRB_1014_1028	Y1021	PNEGDNDYIIPLPDP
95	PGFRB_572_584	Y579/Y581	VSSDGHEYIYVDP
96	PGFRB_709_721	Y716	RPPSAELYSNALP
97	PGFRB_768_780	Y771/Y775/Y778	SSNYMAPYDNYVP
98	PGFRB_771_783	Y771/Y775/Y778	YMAPYDNYVPSAP
99	PLCG1_1246_1258	Y1253	EGSFESRYQQPFE	P19174	PLCG1	1-phosphatidylinositol 4,5-bisphosphate phosphodiesterase gamma-1
100	PLCG1_764_776	Y771/Y775	IGTAEPDYGALYE
101	PLCG1_776_788	Y783	EGRNPGFYVEANP
102	PP2AB_297_309	Y307	EPHVTRRTPDYFL	P62714	PPP2CB	Serine/threonine-protein phosphatase 2A catalytic subunit beta isoform
103	PRGR_545_557	Y557	LRPDSEASQSPQY	P06401	PGR	Progesterone receptor
104	PRGR_786_798	Y795	EQRMKESSFYSLC
105	PRRX2_202_214	Y208/Y214	WTASSPYSTVPPY	Q99811	PRRX2	Paired mesoderm homeobox protein 2
106	PTN11_539_551	Y546/Y551	SKRKGHEYTNIKY	Q06124	PTPN11	Tyrosine-protein phosphatase non-receptor type 11
107	RAF1_332_344	Y340/Y341	PRGQRDSSYYWEI	P04049	RAF1	RAF proto-oncogene serine/threonine-protein kinase
108	RASA1_453_465	Y460	TVDGKEIYNTIRR	P20936	RASA1	Ras GTPase-activating protein 1
109	RB_804_816	Y805/S813	IYISPLKSPYKIS	P06400	RB1	Retinoblastoma-associated protein
110	RBL2_99_111	Y111	VPTVSKGTVEGNY	Q08999	RBL2	Retinoblastoma-like protein 2
111	RET_1022_1034	Y1029	TPSDSLIYDDGLS	P07949	RET	Proto-oncogene tyrosine-protein kinase receptor Ret
112	RET_680_692	Y687	AQAFPVSYSSSGA
113	RON_1346_1358	Y1353	SALLGDHYVQLPA	Q04912	MST1R	Macrophage-stimulating protein receptor
114	RON_1353_1365	Y1353/Y1360	YVQLPATYMNLGP
115	SRC8_CHICK_470_482	Y477	VSQREAEYEPETV	Q01406	CTTN1	Src substrate protein p85
116	SRC8_CHICK_476_488	Y477/Y483	EYEPETVYEVAGA
117	SRC8_CHICK_492_504	Y492/Y499/Y502	YQAEENTYDEYEN
118	STA5A_687_699	Y694	LAKAVDGYVKPQI	P42229	STAT5A	Signal transducer and activator of transcription 5A
119	STAT1_694_706	Y701	DGPKGTGYIKTEL	P42224	STAT1	Signal transducer and activator of transcription 1-alpha/beta
120	STAT3_698_710	Y705	DPGSAAPYLKTKF	P40763	STAT3	Signal transducer and activator of transcription 3
121	STAT4_686_698	Y693	TERGDKGYVPSVF	Q14765	STAT4	Signal transducer and activator of transcription 4
122	STAT4_714_726	Y725	PSDLLPMSPSVYA
123	STAT6_634_646	Y641	MGKDGRGYVPATI	P42226	STAT6	Signal transducer and activator of transcription 6
124	TEC_512_524	Y513/Y519	RYFLDDQYTSSSG	P42680	TEC	Tyrosine-protein kinase Tec
125	TNNT1_2_14	Y9	SDTEEQEYEEEQP	P13805	TNNT1	Troponin T, slow skeletal muscle
126	TYRO3_679_691	Y681/Y685/Y686	KIYSGDYYRQGCA	Q06418	TYRO3	Tyrosine-protein kinase receptor TYRO3
127	VGFR1_1040_1052	Y1048	DFGLARDIYKNPD	P17948	FLT1	Vascular endothelial growth factor receptor 1
128	VGFR1_1046_1058_Y1048F	Y1053	DIFKNPDYVRKGD
129	VGFR1_1049_1061	Y1053	KNPDYVRKGDTRL
130	VGFR1_1162_1174	Y1169	VQQDGKDYIPINA
131	VGFR1_1206_1218	Y1213	GSSDDVRYVNAFK
132	VGFR1_1235_1247	Y1242	ATSMFDDYQGDSS
133	VGFR1_1320_1332_C1320S/C1321S	Y1327	SSSPPPDYNSVVL
134	VGFR1_1326_1338	Y1327/Y1333	DYNSVVLYSTPPI
135	VGFR2_1046_1058	Y1054	DFGLARDIYKDPD	P35968	KDR	Vascular endothelial growth factor receptor 2
136	VGFR2_1052_1064	Y1054/Y1059	DIYKDPDYVRKGD
137	VGFR2_1168_1180	Y1175	AQQDGKDYIVLPI
138	VGFR2_1207_1219_C1208S	Y1214	VSDPKFHYDNTAG
139	VGFR2_944_956	Y951	RFRQGKDYVGAIP
140	VGFR2_989_1001	Y996	EEAPEDLYKDFLT
141	VGFR3_1061_1073	Y1063/Y1068	DIYKDPDYVRKGS	P35916	FLT4	Vascular endothelial growth factor receptor 3
142	VINC_815_827	Y822	KSFLDSGYRILGA	P18206	VCL	Vinculin
143	ZAP70_485_497	Y492/Y493	ALGADDSYYTARS	P43403	ZAP70	Tyrosine-protein kinase ZAP-70
144	ZBT16_621_633	Y630	LRTHNGASPYQCT	Q05516	ZBTB16	Zinc finger and BTB domain-containing protein 16

## Sheet: table 2
Supplementary Table 2
List of the Ingenuity Canonical Pathways in which the 63 kinase substrates on ECM were involved
Ingenuity Canonical Pathways	Gene IDs of phosphopeptides	P value	considered for analysis
Leukocyte Extravasation Signaling	PXN,PTK2B,MAPK1,PIK3R1,ABL1,PLCG1,CRK,TEC,FGFR3,PTK2,NCF1,FER,MAPK10,PECAM1,CTTN	1.58489e-18
PDGF Signaling	FGFR3,RAF1,JAK1,MAPK1,PIK3R1,ABL1,PLCG1,CRK,JAK2,RASA1,PDGFRB	1.99526e-16
Axonal Guidance Signaling	EPHA7,RAF1,PXN,FES,MAPK1,PIK3R1,EPHA1,ABL1,PLCG1,CRK,FGFR3,PTK2,MET,EPHB1,NTRK2,RASA1,EPHA2	2.51189e-16
STAT3 Pathway	FGFR3,RAF1,NTRK2,MAPK1,FLT1,MAPK10,JAK2,KDR,EGFR,PDGFRB	1.58489e-15
Pancreatic Adenocarcinoma Signaling	FGFR3,RB1,RAF1,JAK1,MAPK1,PIK3R1,MAPK10,ABL1,JAK2,CDK2,EGFR	5.01187e-15
PTEN Signaling	PTK2,FGFR3,RAF1,NTRK2,MAPK1,FLT1,PIK3R1,PDPK1,KDR,EGFR,PDGFRB	5.01187e-15	V
Ephrin Receptor Signaling	PTK2,EPHA7,RAF1,EPHB1,PXN,MAPK1,EPHA1,ABL1,CRK,JAK2,EPHA2,RASA1	1e-14
FAK Signaling	PTK2,FGFR3,RAF1,PXN,MAPK1,PIK3R1,PLCG1,PDPK1,CRK,EGFR	3.98107e-14	V
VEGF Signaling	PTK2,FGFR3,RAF1,PXN,MAPK1,FLT1,PTK2B,PIK3R1,PLCG1,KDR	6.30957e-14
IGF-1 Signaling	PTK2,FGFR3,RAF1,PXN,JAK1,MAPK1,PIK3R1,PDPK1,JAK2,RASA1	7.94328e-14
T Cell Receptor Signaling	TEC,FGFR3,RAF1,LCK,MAPK1,PIK3R1,ZAP70,LAT,PLCG1,RASA1	1e-13
HGF Signaling	PTK2,MET,FGFR3,RAF1,PXN,MAPK1,PIK3R1,MAPK10,PLCG1,CDK2	1.99526e-13
IL-15 Signaling	PTK2,FGFR3,RAF1,LCK,JAK1,MAPK1,PIK3R1,PLCG1,JAK2	1.99526e-13
Molecular Mechanisms of Cancer	RAF1,JAK1,MAPK1,CDK7,PIK3R1,ABL1,CRK,JAK2,FGFR3,PTK2,RB1,MAPK10,RASA1,CDK2	1.99526e-13
Non-Small Cell Lung Cancer Signaling	FGFR3,RB1,RAF1,MAPK1,PIK3R1,ABL1,PLCG1,PDPK1,EGFR	1.99526e-13
Tec Kinase Signaling	PTK2,TEC,FGFR3,LCK,JAK1,PTK2B,PIK3R1,MAPK10,PLCG1,JAK2,FRK	3.16228e-13	V
G alpha 12/13 Signaling	PTK2,TEC,FGFR3,RAF1,PXN,MAPK1,PTK2B,PIK3R1,MAPK10,RASA1	6.30957e-13
p70S6K Signaling	FGFR3,PPP2CB,RAF1,JAK1,MAPK1,PIK3R1,PLCG1,PDPK1,CD79A,EGFR	7.94328e-13	V
PAK Signaling	PTK2,FGFR3,RAF1,PXN,MAPK1,PTK2B,PIK3R1,MAPK10,PDGFRB	2.51189e-12	V
EGF Signaling	FGFR3,RAF1,JAK1,MAPK1,PIK3R1,PLCG1,RASA1,EGFR	5.01187e-12
Glioma Signaling	FGFR3,RB1,RAF1,MAPK1,PIK3R1,ABL1,PLCG1,EGFR,PDGFRB	6.30957e-12
Telomerase Signaling	FGFR3,RB1,PPP2CB,RAF1,MAPK1,PIK3R1,ABL1,PDPK1,EGFR	6.30957e-12	V
GDNF Family Ligand-Receptor Interactions	FGFR3,RAF1,MAPK1,PIK3R1,MAPK10,PLCG1,RET,RASA1	1.25893e-11
Renin-Angiotensin Signaling	PTK2,FGFR3,RAF1,MAPK1,PTK2B,PIK3R1,MAPK10,PLCG1,JAK2	1.25893e-11
Erythropoietin Signaling	FGFR3,RAF1,MAPK1,EPOR,PIK3R1,PLCG1,PDPK1,JAK2	1.58489e-11
NF-kB Signaling	FGFR3,RAF1,LCK,NTRK2,FLT1,PIK3R1,ZAP70,KDR,EGFR,PDGFRB	1.58489e-11	V
IL-8 Signaling	PTK2,FGFR3,RAF1,MAPK1,FLT1,PTK2B,PIK3R1,MAPK10,KDR,EGFR	3.98107e-11
ERK/MAPK Signaling	PTK2,FGFR3,PPP2CB,RAF1,PXN,MAPK1,PTK2B,PIK3R1,PLCG1,CRK	5.01187e-11	V
Prostate Cancer Signaling	FGFR3,RB1,RAF1,MAPK1,PIK3R1,ABL1,PDPK1,CDK2	6.30957e-11
ErbB Signaling	FGFR3,RAF1,MAPK1,PIK3R1,MAPK10,PLCG1,PDPK1,EGFR	1e-10
CTLA4 Signaling in Cytotoxic T Lymphocytes	FGFR3,PPP2CB,LCK,PIK3R1,ZAP70,LAT,PLCG1,JAK2	1.04713e-10
Integrin Signaling	PTK2,FGFR3,RAF1,PXN,MAPK1,PIK3R1,ABL1,PLCG1,CRK,CTTN	1.20226e-10
Glioblastoma Multiforme Signaling	FGFR3,RB1,RAF1,MAPK1,PIK3R1,PLCG1,CDK2,EGFR,PDGFRB	1.62181e-10
IL-2 Signaling	FGFR3,RAF1,LCK,JAK1,MAPK1,PTK2B,PIK3R1	1.94984e-10
Paxillin Signaling	PTK2,FGFR3,PXN,MAPK1,PTK2B,PIK3R1,MAPK10,CRK	3.0903e-10	V
Role of JAK1 and JAK3 in Œ≥c Cytokine Signaling	FGFR3,JAK1,FES,MAPK1,PTK2B,PIK3R1,JAK2	4.0738e-10
NGF Signaling	FGFR3,RAF1,MAPK1,PIK3R1,MAPK10,PLCG1,PDPK1,CRK	4.0738e-10
Fc Epsilon RI Signaling	FGFR3,RAF1,MAPK1,PIK3R1,LAT,MAPK10,PLCG1,PDPK1	4.67735e-10
Natural Killer Cell Signaling	FGFR3,RAF1,LCK,MAPK1,PIK3R1,ZAP70,LAT,PLCG1	5.7544e-10
Role of Tissue Factor in Cancer	FGFR3,LCK,MAPK1,PTK2B,PIK3R1,JAK2,FRK,EGFR	5.7544e-10
Role of NFAT in Regulation of the Immune Response	FGFR3,RAF1,LCK,MAPK1,PIK3R1,ZAP70,LAT,PLCG1,CD79A	6.30957e-10
B Cell Receptor Signaling	PTK2,FGFR3,RAF1,MAPK1,PTK2B,PIK3R1,ABL1,PDPK1,CD79A	6.30957e-10
Neurotrophin/TRK Signaling	FGFR3,RAF1,NTRK2,MAPK1,PIK3R1,PLCG1,PDPK1	6.60693e-10
Regulation of the Epithelial-Mesenchymal Transition Pathway	MET,FGFR3,RAF1,JAK1,MAPK1,PIK3R1,JAK2,EGFR,PDGFRB	7.58578e-10
Production of Nitric Oxide and Reactive Oxygen Species in Macrophages	FGFR3,PPP2CB,NCF1,JAK1,MAPK1,PIK3R1,MAPK10,PLCG1,JAK2	9.12011e-10
CD28 Signaling in T Helper Cells	FGFR3,LCK,PIK3R1,ZAP70,LAT,MAPK10,PLCG1,PDPK1	1e-09
Prolactin Signaling	FGFR3,RAF1,MAPK1,PIK3R1,PLCG1,PDPK1,JAK2	1.25893e-09
Insulin Receptor Signaling	FGFR3,RAF1,JAK1,MAPK1,PIK3R1,PDPK1,CRK,JAK2	1.8197e-09
Neuregulin Signaling	RAF1,MAPK1,PIK3R1,PLCG1,PDPK1,CRK,EGFR	1.90546e-09
VEGF Family Ligand-Receptor Interactions	FGFR3,RAF1,MAPK1,FLT1,PIK3R1,PLCG1,KDR	1.90546e-09
FGF Signaling	MET,FGFR3,RAF1,MAPK1,PIK3R1,PLCG1,CRK	2.18776e-09
FcŒ≥ Receptor-mediated Phagocytosis in Macrophages and Monocytes	PXN,NCF1,MAPK1,PTK2B,PIK3R1,PLCG1,CRK	2.81838e-09
Cholecystokinin/Gastrin-mediated Signaling	PTK2,RAF1,PXN,MAPK1,PTK2B,MAPK10,EGFR	5.01187e-09
Regulation of Cellular Mechanics by Calpain Protease	PTK2,RB1,PXN,MAPK1,CDK2,EGFR	5.24807e-09
IL-15 Production	PTK2,JAK1,PTK2B,JAK2,FRK	5.62341e-09
Chronic Myeloid Leukemia Signaling	FGFR3,RB1,RAF1,MAPK1,PIK3R1,ABL1,CRK	6.16595e-09
CXCR4 Signaling	PTK2,FGFR3,RAF1,PXN,MAPK1,PIK3R1,MAPK10,CRK	6.30957e-09
Ephrin A Signaling	PTK2,EPHA7,FGFR3,PIK3R1,EPHA1,EPHA2	7.24436e-09
Germ Cell-Sertoli Cell Junction Signaling	PTK2,FGFR3,PXN,MAPK1,PIK3R1,FER,MAPK10,PDPK1	9.12011e-09
CNTF Signaling	FGFR3,RAF1,JAK1,MAPK1,PIK3R1,JAK2	9.77237e-09
Thrombopoietin Signaling	FGFR3,RAF1,MAPK1,PIK3R1,PLCG1,JAK2	1.1749e-08
Agrin Interactions at Neuromuscular Junction	PTK2,PXN,MAPK1,MAPK10,CTTN,EGFR	1.69824e-08
iCOS-iCOSL Signaling in T Helper Cells	FGFR3,LCK,PIK3R1,ZAP70,LAT,PLCG1,PDPK1	1.86209e-08
Sphingosine-1-phosphate Signaling	PTK2,FGFR3,MAPK1,PTK2B,PIK3R1,PLCG1,PDGFRB	1.99526e-08
PI3K/AKT Signaling	PPP2CB,RAF1,JAK1,MAPK1,PIK3R1,PDPK1,JAK2	2.0893e-08	V
ErbB4 Signaling	FGFR3,RAF1,MAPK1,PIK3R1,PLCG1,PDPK1	2.18776e-08
ILK Signaling	PTK2,FGFR3,PPP2CB,PXN,MAPK1,PIK3R1,MAPK10,PDPK1	2.39883e-08	V
PI3K Signaling in B Lymphocytes	RAF1,MAPK1,PIK3R1,ABL1,PLCG1,PDPK1,CD79A	2.63027e-08
Glucocorticoid Receptor Signaling	FGFR3,RAF1,JAK1,MAPK1,ANXA1,PIK3R1,CDK7,MAPK10,JAK2	2.95121e-08
Thrombin Signaling	PTK2,FGFR3,RAF1,MAPK1,PIK3R1,PLCG1,PDPK1,EGFR	3.16228e-08
PKCŒ∏ Signaling in T Lymphocytes	FGFR3,LCK,MAPK1,PIK3R1,ZAP70,LAT,PLCG1	3.23594e-08
IL-17A Signaling in Airway Cells	FGFR3,JAK1,MAPK1,PIK3R1,MAPK10,JAK2	3.31131e-08
Cyclins and Cell Cycle Regulation	RB1,PPP2CB,RAF1,CDK7,ABL1,CDK2	3.54813e-08
Regulation of IL-2 Expression in Activated and Anergic T Lymphocytes	RAF1,MAPK1,ZAP70,LAT,MAPK10,PLCG1	3.89045e-08
Growth Hormone Signaling	FGFR3,MAPK1,PIK3R1,PLCG1,PDPK1,JAK2	4.46684e-08
Renal Cell Carcinoma Signaling	MET,FGFR3,RAF1,MAPK1,PIK3R1,CRK	4.46684e-08
IL-3 Signaling	FGFR3,RAF1,JAK1,MAPK1,PIK3R1,JAK2	5.24807e-08
JAK/Stat Signaling	FGFR3,RAF1,JAK1,MAPK1,PIK3R1,JAK2	5.24807e-08	V
Small Cell Lung Cancer Signaling	PTK2,FGFR3,RB1,PIK3R1,ABL1,CDK2	5.62341e-08
Ovarian Cancer Signaling	FGFR3,RB1,RAF1,MAPK1,PIK3R1,ABL1,EGFR	5.88844e-08
IL-17 Signaling	FGFR3,JAK1,MAPK1,PIK3R1,MAPK10,JAK2	6.0256e-08
Bladder Cancer Signaling	FGFR3,RB1,RAF1,MAPK1,ABL1,EGFR	6.91831e-08
Superpathway of Inositol Phosphate Compounds	MET,FGFR3,LCK,PIK3R1,PLCG1,RASA1,EGFR,PDGFRB	9.54993e-08
Reelin Signaling in Neurons	FGFR3,LCK,PIK3R1,MAPK10,FRK,DCX	9.77237e-08
Melanocyte Development and Pigmentation Signaling	FGFR3,RAF1,MAPK1,PIK3R1,PLCG1,CRK	1.1749e-07
CDK5 Signaling	PPP2CB,RAF1,NTRK2,MAPK1,MAPK10,ABL1	1.51356e-07	V
RANK Signaling in Osteoclasts	FGFR3,RAF1,MAPK1,PTK2B,PIK3R1,MAPK10	1.69824e-07
UVA-Induced MAPK Signaling	FGFR3,MAPK1,PIK3R1,MAPK10,PLCG1,EGFR	1.77828e-07
FcŒ≥RIIB Signaling in B Lymphocytes	FGFR3,PIK3R1,MAPK10,PDPK1,CD79A	1.90546e-07
Mouse Embryonic Stem Cell Pluripotency	FGFR3,RAF1,JAK1,MAPK1,PIK3R1,JAK2	2.23872e-07
Melanoma Signaling	FGFR3,RB1,RAF1,MAPK1,PIK3R1	2.29087e-07
Role of JAK family kinases in IL-6-type Cytokine Signaling	JAK1,MAPK1,MAPK10,JAK2	3.89045e-07
Rac Signaling	PTK2,FGFR3,RAF1,MAPK1,PTK2B,PIK3R1	4.0738e-07	V
Endometrial Cancer Signaling	FGFR3,RAF1,MAPK1,PIK3R1,PDPK1	4.89779e-07
Role of NANOG in Mammalian Embryonic Stem Cell Pluripotency	FGFR3,RAF1,JAK1,MAPK1,PIK3R1,JAK2	5.24807e-07
3-phosphoinositide Biosynthesis	MET,FGFR3,LCK,PIK3R1,RASA1,EGFR,PDGFRB	5.37032e-07
UVB-Induced MAPK Signaling	FGFR3,MAPK1,PIK3R1,MAPK10,EGFR	5.7544e-07
IL-6 Signaling	FGFR3,RAF1,MAPK1,PIK3R1,MAPK10,JAK2	6.60693e-07
ErbB2-ErbB3 Signaling	FGFR3,RAF1,MAPK1,PIK3R1,PDPK1	7.24436e-07
14-3-3-mediated Signaling	FGFR3,RAF1,MAPK1,PIK3R1,MAPK10,PLCG1	7.58578e-07	V
Chemokine Signaling	PTK2,RAF1,MAPK1,PTK2B,PLCG1	8.31764e-07
GM-CSF Signaling	FGFR3,RAF1,MAPK1,PIK3R1,JAK2	9.54993e-07
G Protein Signaling Mediated by Tubby	LCK,ABL1,PLCG1,JAK2	1.09648e-06
Systemic Lupus Erythematosus Signaling	FGFR3,LCK,MAPK1,PIK3R1,LAT,PLCG1,CD79A	1.20226e-06
Angiopoietin Signaling	PTK2,FGFR3,PIK3R1,CRK,RASA1	1.25893e-06
Actin Cytoskeleton Signaling	PTK2,FGFR3,RAF1,PXN,MAPK1,PIK3R1,CRK	1.31826e-06	V
Oncostatin M Signaling	RAF1,JAK1,MAPK1,JAK2	1.41254e-06
Phospholipase C Signaling	RAF1,LCK,MAPK1,ZAP70,LAT,PLCG1,CD79A	1.86209e-06	V
FLT3 Signaling in Hematopoietic Progenitor Cells	FGFR3,RAF1,MAPK1,PIK3R1,PDPK1	2.04174e-06
Leptin Signaling in Obesity	FGFR3,MAPK1,PIK3R1,PLCG1,JAK2	2.04174e-06
eNOS Signaling	FGFR3,FLT1,PIK3R1,PLCG1,PDPK1,KDR	2.0893e-06	V
LPS-stimulated MAPK Signaling	FGFR3,RAF1,MAPK1,PIK3R1,MAPK10	2.13796e-06
NF-Œ∫B Activation by Viruses	FGFR3,RAF1,LCK,MAPK1,PIK3R1	2.13796e-06
Colorectal Cancer Metastasis Signaling	FGFR3,JAK1,MAPK1,PIK3R1,MAPK10,JAK2,EGFR	2.23872e-06
Signaling by Rho Family GTPases	PTK2,FGFR3,RAF1,MAPK1,PTK2B,PIK3R1,MAPK10	2.23872e-06	V
Regulation of eIF4 and p70S6K Signaling	FGFR3,PPP2CB,RAF1,MAPK1,PIK3R1,PDPK1	2.29087e-06
G Beta Gamma Signaling	RAF1,MAPK1,PLCG1,PDPK1,EGFR	2.39883e-06
G alpha q Signaling	FGFR3,RAF1,MAPK1,PTK2B,PIK3R1,PLCG1	2.51189e-06
Aldosterone Signaling in Epithelial Cells	FGFR3,RAF1,MAPK1,PIK3R1,PLCG1,PDPK1	3.16228e-06
UVC-Induced MAPK Signaling	RAF1,MAPK1,MAPK10,EGFR	3.31131e-06
Gap Junction Signaling	FGFR3,RAF1,MAPK1,PIK3R1,PLCG1,EGFR	3.63078e-06
G-Protein Coupled Receptor Signaling	FGFR3,RAF1,MAPK1,PTK2B,PIK3R1,PDPK1,RASA1	4.2658e-06	V
SAPK/JNK Signaling	FGFR3,LCK,PIK3R1,MAPK10,CRK	5.49541e-06	V
Endothelin-1 Signaling	FGFR3,RAF1,MAPK1,PIK3R1,MAPK10,PLCG1	6.30957e-06
RAR Activation	MAPK1,PIK3R1,CDK7,MAPK10,PDPK1,JAK2	6.76083e-06
Dendritic Cell Maturation	FGFR3,MAPK1,PIK3R1,MAPK10,PLCG1,JAK2	6.76083e-06
Role of NFAT in Cardiac Hypertrophy	FGFR3,RAF1,MAPK1,PIK3R1,MAPK10,PLCG1	7.24436e-06
Nitric Oxide Signaling in the Cardiovascular System	FGFR3,MAPK1,FLT1,PIK3R1,KDR	8.31764e-06
Semaphorin Signaling in Neurons	PTK2,MET,FES,MAPK1	8.51138e-06
Neuropathic Pain Signaling In Dorsal Horn Neurons	FGFR3,NTRK2,MAPK1,PIK3R1,PLCG1	8.70964e-06
Breast Cancer Regulation by Stathmin1	FGFR3,PPP2CB,RAF1,MAPK1,PIK3R1,CDK2	1e-05
fMLP Signaling in Neutrophils	FGFR3,RAF1,NCF1,MAPK1,PIK3R1	1.14815e-05
Type II Diabetes Mellitus Signaling	FGFR3,MAPK1,PIK3R1,MAPK10,PDPK1	1.47911e-05
GNRH Signaling	PTK2,RAF1,MAPK1,MAPK10,EGFR	1.58489e-05
P2Y Purigenic Receptor Signaling Pathway	FGFR3,RAF1,MAPK1,PIK3R1,PLCG1	1.77828e-05
Pyridoxal 5'-phosphate Salvage Pathway	MAPK1,CDK7,CDK2,DYRK1A	1.94984e-05
Lymphotoxin Œ≤ Receptor Signaling	FGFR3,MAPK1,PIK3R1,PDPK1	2.18776e-05
Role of IL-17A in Arthritis	FGFR3,MAPK1,PIK3R1,MAPK10	2.18776e-05
Cardiac Hypertrophy Signaling	FGFR3,RAF1,MAPK1,PIK3R1,MAPK10,PLCG1	2.29087e-05
CCR5 Signaling in Macrophages	MAPK1,PTK2B,MAPK10,PLCG1	2.45471e-05
Human Embryonic Stem Cell Pluripotency	FGFR3,NTRK2,PIK3R1,PDPK1,PDGFRB	2.5704e-05
Glioma Invasiveness Signaling	PTK2,FGFR3,MAPK1,PIK3R1	2.5704e-05
Huntington's Disease Signaling	FGFR3,MAPK1,PIK3R1,PDPK1,RASA1,EGFR	2.63027e-05
IL-22 Signaling	JAK1,MAPK1,MAPK10	2.69153e-05
Role of JAK1, JAK2 and TYK2 in Interferon Signaling	RAF1,JAK1,JAK2	2.69153e-05
IL-17A Signaling in Gastric Cells	MAPK1,MAPK10,EGFR	3.0903e-05
Ephrin B Signaling	PTK2,EPHB1,PXN,MAPK1	3.0903e-05
Antiproliferative Role of TOB in T Cell Signaling	RB1,MAPK1,CDK2	3.46737e-05
Role of PI3K/AKT Signaling in the Pathogenesis of Influenza	FGFR3,MAPK1,PIK3R1,CRK	3.63078e-05
Estrogen-Dependent Breast Cancer Signaling	FGFR3,MAPK1,PIK3R1,EGFR	3.80189e-05
CD40 Signaling	FGFR3,MAPK1,PIK3R1,MAPK10	3.98107e-05
Macropinocytosis Signaling	MET,FGFR3,PIK3R1,PLCG1	4.57088e-05
PEDF Signaling	FGFR3,RAF1,MAPK1,PIK3R1	5.37032e-05
Acute Phase Response Signaling	RAF1,MAPK1,PIK3R1,PDPK1,JAK2	5.7544e-05
HER-2 Signaling in Breast Cancer	FGFR3,PIK3R1,PLCG1,EGFR	6.45654e-05
IL-4 Signaling	FGFR3,JAK1,PIK3R1,JAK2	6.60693e-05
Acute Myeloid Leukemia Signaling	FGFR3,RAF1,MAPK1,PIK3R1	7.24436e-05
Inhibition of Angiogenesis by TSP1	MAPK1,MAPK10,KDR	7.76247e-05
Role of JAK2 in Hormone-like Cytokine Signaling	JAK1,EPOR,JAK2	7.76247e-05
Ceramide Signaling	FGFR3,PPP2CB,RAF1,PIK3R1	7.94328e-05
Hepatic Fibrosis / Hepatic Stellate Cell Activation	MET,FLT1,KDR,EGFR,PDGFRB	8.31764e-05
Cell Cycle Regulation by BTG Family Proteins	RB1,PPP2CB,CDK2	8.51138e-05
Salvage Pathways of Pyrimidine Ribonucleotides	MAPK1,CDK7,CDK2,DYRK1A	8.70964e-05
CREB Signaling in Neurons	FGFR3,RAF1,MAPK1,PIK3R1,PLCG1	8.70964e-05
AMPK Signaling	FGFR3,PPP2CB,MAPK1,PIK3R1,PDPK1	9.77237e-05	V
Role of Macrophages, Fibroblasts and Endothelial Cells in Rheumatoid Arthritis	FGFR3,RAF1,MAPK1,PIK3R1,PLCG1,JAK2	0.000104713
Virus Entry via Endocytic Pathways	FGFR3,PIK3R1,ABL1,PLCG1	0.000114815
Antioxidant Action of Vitamin C	MAPK1,MAPK10,PLCG1,JAK2	0.00011749
mTOR Signaling	FGFR3,PPP2CB,MAPK1,PIK3R1,PDPK1	0.000125893	V
Thyroid Cancer Signaling	NTRK2,MAPK1,RET	0.000128825
Type I Diabetes Mellitus Signaling	JAK1,MAPK1,MAPK10,JAK2	0.000151356
p53 Signaling	FGFR3,RB1,PIK3R1,CDK2	0.000158489	V
Role of p14/p19ARF in Tumor Suppression	FGFR3,RB1,PIK3R1	0.000158489
iNOS Signaling	JAK1,MAPK1,JAK2	0.000169824	V
HIF1alpha Signaling	FGFR3,MAPK1,PIK3R1,MAPK10	0.00018197	V
IL-9 Signaling	FGFR3,JAK1,PIK3R1	0.00018197
EIF2 Signaling	FGFR3,RAF1,MAPK1,PIK3R1,PDPK1	0.000204174	V
Primary Immunodeficiency Signaling	LCK,ZAP70,CD79A	0.000218776
Cancer Drug Resistance By Drug Efflux	RAF1,MAPK1,PIK3R1	0.000234423
Sperm Motility	PTK2,PTK2B,PLCG1,FRK	0.000251189
Role of Osteoblasts, Osteoclasts and Chondrocytes in Rheumatoid Arthritis	FGFR3,MAPK1,PTK2B,PIK3R1,MAPK10	0.00025704
Docosahexaenoic Acid (DHA) Signaling	FGFR3,PIK3R1,PDPK1	0.000281838
CCR3 Signaling in Eosinophils	FGFR3,RAF1,MAPK1,PIK3R1	0.000288403
HMGB1 Signaling	FGFR3,MAPK1,PIK3R1,MAPK10	0.000316228	V
Th1 Pathway	FGFR3,JAK1,PIK3R1,JAK2	0.000331131
Role of Pattern Recognition Receptors in Recognition of Bacteria and Viruses	FGFR3,MAPK1,PIK3R1,MAPK10	0.000354813
Protein Kinase A Signaling	PTK2,RAF1,PXN,MAPK1,PTK2B,PLCG1	0.000380189	V
MSP-RON Signaling Pathway	FGFR3,PIK3R1,JAK2	0.00040738
Synaptic Long Term Depression	PPP2CB,RAF1,MAPK1,PLCG1	0.000446684
IL-12 Signaling and Production in Macrophages	FGFR3,MAPK1,PIK3R1,MAPK10	0.000446684
Epithelial Adherens Junction Signaling	MET,FER,CRK,EGFR	0.000446684
Th2 Pathway	FGFR3,JAK1,PIK3R1,JAK2	0.000501187
Cell Cycle: G1/S Checkpoint Regulation	RB1,ABL1,CDK2	0.000512861
Calcium-induced T Lymphocyte Apoptosis	LCK,ZAP70,PLCG1	0.000562341
Xenobiotic Metabolism Signaling	FGFR3,PPP2CB,RAF1,MAPK1,PIK3R1	0.000676083
Myc Mediated Apoptosis Signaling	FGFR3,PIK3R1,MAPK10	0.000676083
Melatonin Signaling	RAF1,MAPK1,PLCG1	0.000707946
Role of MAPK Signaling in the Pathogenesis of Influenza	RAF1,MAPK1,MAPK10	0.000724436
Cdc42 Signaling	RAF1,MAPK1,MAPK10,RASA1	0.00074131	V
TREM1 Signaling	MAPK1,PLCG1,JAK2	0.000831764
Antiproliferative Role of Somatostatin Receptor 2	FGFR3,MAPK1,PIK3R1	0.000831764
BMP signaling pathway	RAF1,MAPK1,MAPK10	0.000851138
PPARŒ±/RXRŒ± Activation	RAF1,MAPK1,PLCG1,JAK2	0.000933254
Sertoli Cell-Sertoli Cell Junction Signaling	RAF1,EPB41,MAPK1,MAPK10	0.000933254
ATM Signaling	MAPK10,ABL1,CDK2	0.001	V
Th1 and Th2 Activation Pathway	FGFR3,JAK1,PIK3R1,JAK2	0.00109648
alpha Adrenergic Signaling	RAF1,MAPK1,PLCG1	0.00125893
NRF2-mediated Oxidative Stress Response	FGFR3,RAF1,MAPK1,PIK3R1	0.00125893
Apoptosis Signaling	RAF1,MAPK1,PLCG1	0.00134896
Clathrin-mediated Endocytosis Signaling	MET,FGFR3,PIK3R1,CTTN	0.00138038
PPAR Signaling	RAF1,MAPK1,PDGFRB	0.00154882	V
Estrogen-mediated S-phase Entry	RB1,CDK2	0.00154882
Corticotropin Releasing Hormone Signaling	RAF1,MAPK1,PLCG1	0.0025704
4-1BB Signaling in T Lymphocytes	MAPK1,MAPK10	0.00263027
Synaptic Long Term Potentiation	RAF1,MAPK1,PLCG1	0.00316228
RhoA Signaling	PTK2,PTK2B,EPHA1	0.00331131
Phagosome Formation	FGFR3,PIK3R1,PLCG1	0.00331131
Interferon Signaling	JAK1,JAK2	0.00354813
Estrogen Receptor Signaling	RAF1,MAPK1,CDK7	0.00380189
April Mediated Signaling	MAPK1,MAPK10	0.00389045
Cell Cycle Control of Chromosomal Replication	CDK7,CDK2	0.00389045
B Cell Activating Factor Signaling	MAPK1,MAPK10	0.00436516
MIF Regulation of Innate Immunity	MAPK1,MAPK10	0.00457088
Aryl Hydrocarbon Receptor Signaling	RB1,MAPK1,CDK2	0.00489779
Hereditary Breast Cancer Signaling	FGFR3,RB1,PIK3R1	0.00512861
Role of IL-17F in Allergic Inflammatory Airway Diseases	RAF1,MAPK1	0.00524807
Relaxin Signaling	FGFR3,MAPK1,PIK3R1	0.00616595
Cell Cycle: G2/M DNA Damage Checkpoint Regulation	CDK7,ABL1	0.00645654
Role of CHK Proteins in Cell Cycle Checkpoint Control	PPP2CB,CDK2	0.00794328
IL-10 Signaling	JAK1,MAPK1	0.0120226
Caveolar-mediated Endocytosis Signaling	ABL1,EGFR	0.0131826
NAD Biosynthesis from 2-amino-3-carboxymuconate Semialdehyde	ABL1	0.0169824
TGF-beta Signaling	RAF1,MAPK1	0.0190546
IL-1 Signaling	MAPK1,MAPK10	0.020893
TR/RXR Activation	FGFR3,PIK3R1	0.0239883
Amyotrophic Lateral Sclerosis Signaling	FGFR3,PIK3R1	0.0301995
Androgen Signaling	MAPK1,CDK7	0.0301995
DNA Double-Strand Break Repair by Homologous Recombination	ABL1	0.0338844
G alpha l Signaling	RAF1,MAPK1	0.0346737
NAD biosynthesis II (from tryptophan)	ABL1	0.0363078
Parkinson's Signaling	MAPK1	0.0389045
Adipogenesis pathway	FGFR3,CDK7	0.042658
GADD45 Signaling	CDK2	0.0457088
DNA damage-induced 14-3-3œÉ Signaling	CDK2	0.0457088
D-myo-inositol-5-phosphate Metabolism	PLCG1,RASA1	0.0588844
Dopamine-DARPP32 Feedback in cAMP Signaling	PPP2CB,PLCG1	0.060256
Glycolysis I	ENO2	0.0616595
Gluconeogenesis I	ENO2	0.0616595
Tight Junction Signaling	PPP2CB,EPB41	0.0630957
D-myo-inositol (1,4,5)-Trisphosphate Biosynthesis	PLCG1	0.0645654
Sonic Hedgehog Signaling	DYRK1A	0.0707946
MIF-mediated Glucocorticoid Regulation	MAPK1	0.0776247
B Cell Development	CD79A	0.0831764
IL-17A Signaling in Fibroblasts	MAPK1	0.0831764
Nucleotide Excision Repair Pathway	CDK7	0.0831764
Pyrimidine Ribonucleotides Interconversion	ANXA1	0.1
cAMP-mediated signaling	RAF1,MAPK1	0.103514	V
Pyrimidine Ribonucleotides De Novo Biosynthesis	ANXA1	0.104472
Role of Oct4 in Mammalian Embryonic Stem Cell Pluripotency	RB1	0.10666
Assembly of RNA Polymerase II Complex	CDK7	0.115345
Amyloid Processing	MAPK1	0.11749
CD27 Signaling in Lymphocytes	MAPK10	0.119674
Wnt/Ca+ pathway	PLCG1	0.130617
Induction of Apoptosis by HIV1	MAPK10	0.136773
Activation of IRF by Cytosolic Pattern Recognition Receptors	MAPK10	0.141254
Phospholipases	PLCG1	0.141254
ERK5 Signaling	EGFR	0.143219	V
PCP pathway	MAPK10	0.143219
Mitotic Roles of Polo-Like Kinase	PPP2CB	0.149624
Remodeling of Epithelial Adherens Junctions	MET	0.155955
GPCR-Mediated Integration of Enteroendocrine Signaling Exemplified by an L Cell	PLCG1	0.161808
Toll-like Receptor Signaling	MAPK1	0.165959
Dopamine Receptor Signaling	PPP2CB	0.172187
Role of BRCA1 in DNA Damage Response	RB1	0.174181
GPCR-Mediated Nutrient Sensing in Enteroendocrine Cells	PLCG1	0.188365
HIPPO signaling	PPP2CB	0.192309	V
OX40 Signaling Pathway	MAPK10	0.196336
Altered T Cell and B Cell Signaling in Rheumatoid Arthritis	CD79A	0.198153
Factors Promoting Cardiogenesis in Vertebrates	CDK2	0.202302
Sumoylation Pathway	MAPK10	0.209894
GŒ±s Signaling	MAPK1	0.234963
FXR/RXR Activation	MAPK10	0.266073
Cellular Effects of Sildenafil (Viagra)	PLCG1	0.273527
Cardiac Œ≤-adrenergic Signaling	PPP2CB	0.285759
D-myo-inositol (1,4,5,6)-Tetrakisphosphate Biosynthesis	RASA1	0.296483
D-myo-inositol (3,4,5,6)-tetrakisphosphate Biosynthesis	RASA1	0.296483
3-phosphoinositide Degradation	RASA1	0.320627
Hepatic Cholestasis	MAPK10	0.323594
Wnt/beta-catenin Signaling	PPP2CB	0.340408
Mitochondrial Dysfunction	MAPK10	0.343558
Granulocyte Adhesion and Diapedesis	PECAM1	0.353183
Calcium Signaling	MAPK1	0.354813
Agranulocyte Adhesion and Diapedesis	PECAM1	0.372392

## Sheet: table 3
Supplementary Table 3
List of the Ingenuity Canonical Pathways in which the 59 kinase substrates on titanium were involved
Ingenuity Canonical Pathways	Gene IDs of phosphopeptides	P value	considered for analysis
Leukocyte Extravasation Signaling	PXN,PTK2B,PIK3R1,ABL1,PLCG1,FGFR3,TEC,NCF1,PTPN11,FER,MAPK10,PECAM1,CTTN	1.25893e-15
Axonal Guidance Signaling	EPHA7,RAF1,PXN,FES,PIK3R1,EPHA1,ABL1,PLCG1,FGFR3,MET,EPHB1,NTRK2,PTPN11,RASA1,EPHA2	5.01187e-14
T Cell Receptor Signaling	TEC,FGFR3,RAF1,LCK,PTPN11,PIK3R1,ZAP70,LAT,PLCG1,RASA1	6.30957e-14
STAT3 Pathway	FGFR3,RAF1,NTRK2,FLT1,MAPK10,JAK2,KDR,EGFR,PDGFRB	7.94328e-14
Non-Small Cell Lung Cancer Signaling	FGFR3,RB1,RAF1,PTPN11,PIK3R1,ABL1,PLCG1,PDPK1,EGFR	1.25893e-13
Pancreatic Adenocarcinoma Signaling	FGFR3,RB1,RAF1,PTPN11,PIK3R1,MAPK10,ABL1,JAK2,CDK2,EGFR	1.25893e-13
NF-kB Signaling	FGFR3,RAF1,LCK,NTRK2,FLT1,PTPN11,PIK3R1,ZAP70,KDR,EGFR,PDGFRB	2.51189e-13	V
PDGF Signaling	FGFR3,RAF1,PTPN11,PIK3R1,ABL1,PLCG1,JAK2,RASA1,PDGFRB	5.01187e-13
ErbB Signaling	FGFR3,RAF1,PTPN11,PIK3R1,ERBB4,MAPK10,PLCG1,PDPK1,EGFR	1.25893e-12
VEGF Signaling	FGFR3,RAF1,PXN,FLT1,PTK2B,PTPN11,PIK3R1,PLCG1,KDR	1.99526e-12
Glioma Signaling	FGFR3,RB1,RAF1,PTPN11,PIK3R1,ABL1,PLCG1,EGFR,PDGFRB	3.16228e-12
HGF Signaling	MET,FGFR3,RAF1,PXN,PTPN11,PIK3R1,MAPK10,PLCG1,CDK2	5.01187e-12
Tec Kinase Signaling	TEC,FGFR3,LCK,PTK2B,PTPN11,PIK3R1,MAPK10,PLCG1,JAK2,FRK	5.01187e-12	V
Ephrin Receptor Signaling	EPHA7,RAF1,EPHB1,PXN,PTPN11,EPHA1,ABL1,JAK2,EPHA2,RASA1	6.30957e-12
PTEN Signaling	FGFR3,RAF1,NTRK2,FLT1,PIK3R1,PDPK1,KDR,EGFR,PDGFRB	6.30957e-12	V
GDNF Family Ligand-Receptor Interactions	FGFR3,RAF1,PTPN11,PIK3R1,MAPK10,PLCG1,RET,RASA1	7.94328e-12
Erythropoietin Signaling	FGFR3,RAF1,PTPN11,EPOR,PIK3R1,PLCG1,PDPK1,JAK2	1e-11
G alpha 12/13 Signaling	TEC,FGFR3,RAF1,PXN,PTK2B,PTPN11,PIK3R1,MAPK10,RASA1	1.58489e-11
CD28 Signaling in T Helper Cells	FGFR3,LCK,PTPN11,PIK3R1,ZAP70,LAT,MAPK10,PLCG1,PDPK1	1.58489e-11
Prostate Cancer Signaling	FGFR3,RB1,RAF1,PTPN11,PIK3R1,ABL1,PDPK1,CDK2	3.98107e-11
CTLA4 Signaling in Cytotoxic T Lymphocytes	FGFR3,LCK,PTPN11,PIK3R1,ZAP70,LAT,PLCG1,JAK2	6.30957e-11
FAK Signaling	FGFR3,RAF1,PXN,PTPN11,PIK3R1,PLCG1,PDPK1,EGFR	6.30957e-11	V
PAK Signaling	FGFR3,RAF1,PXN,PTK2B,PTPN11,PIK3R1,MAPK10,PDGFRB	7.94328e-11	V
Glioblastoma Multiforme Signaling	FGFR3,RB1,RAF1,PTPN11,PIK3R1,PLCG1,CDK2,EGFR,PDGFRB	1e-10
IGF-1 Signaling	FGFR3,RAF1,PXN,PTPN11,PIK3R1,PDPK1,JAK2,RASA1	1.12202e-10
Superpathway of Inositol Phosphate Compounds	MET,FGFR3,LCK,PTPN11,PIK3R1,ERBB4,PLCG1,RASA1,EGFR,PDGFRB	1.23027e-10
Telomerase Signaling	FGFR3,RB1,RAF1,PTPN11,PIK3R1,ABL1,PDPK1,EGFR	1.62181e-10	V
EGF Signaling	FGFR3,RAF1,PTPN11,PIK3R1,PLCG1,RASA1,EGFR	1.94984e-10
Fc Epsilon RI Signaling	FGFR3,RAF1,PTPN11,PIK3R1,LAT,MAPK10,PLCG1,PDPK1	2.81838e-10
ErbB4 Signaling	FGFR3,RAF1,PTPN11,PIK3R1,ERBB4,PLCG1,PDPK1	2.95121e-10
Renin-Angiotensin Signaling	FGFR3,RAF1,PTK2B,PTPN11,PIK3R1,MAPK10,PLCG1,JAK2	3.01995e-10
Natural Killer Cell Signaling	FGFR3,RAF1,LCK,PTPN11,PIK3R1,ZAP70,LAT,PLCG1	3.46737e-10
iCOS-iCOSL Signaling in T Helper Cells	FGFR3,LCK,PTPN11,PIK3R1,ZAP70,LAT,PLCG1,PDPK1	3.46737e-10
Role of Tissue Factor in Cancer	FGFR3,LCK,PTK2B,PTPN11,PIK3R1,JAK2,FRK,EGFR	3.46737e-10
Role of NFAT in Regulation of the Immune Response	FGFR3,RAF1,LCK,PTPN11,PIK3R1,ZAP70,LAT,PLCG1,CD79A	3.63078e-10
IL-15 Signaling	FGFR3,RAF1,LCK,PTPN11,PIK3R1,PLCG1,JAK2	4.2658e-10
Neurotrophin/TRK Signaling	FGFR3,RAF1,NTRK2,PTPN11,PIK3R1,PLCG1,PDPK1	4.2658e-10
p70S6K Signaling	FGFR3,RAF1,PTPN11,PIK3R1,PLCG1,PDPK1,CD79A,EGFR	6.16595e-10	V
IL-8 Signaling	FGFR3,RAF1,FLT1,PTK2B,PTPN11,PIK3R1,MAPK10,KDR,EGFR	6.30957e-10
3-phosphoinositide Biosynthesis	MET,FGFR3,LCK,PTPN11,PIK3R1,ERBB4,RASA1,EGFR,PDGFRB	6.91831e-10
Molecular Mechanisms of Cancer	FGFR3,RB1,RAF1,PTPN11,PIK3R1,CDK7,MAPK10,ABL1,JAK2,RASA1,CDK2	6.91831e-10
Prolactin Signaling	FGFR3,RAF1,PTPN11,PIK3R1,PLCG1,PDPK1,JAK2	8.12831e-10
Neuregulin Signaling	RAF1,PTPN11,PIK3R1,ERBB4,PLCG1,PDPK1,EGFR	1.23027e-09
VEGF Family Ligand-Receptor Interactions	FGFR3,RAF1,FLT1,PTPN11,PIK3R1,PLCG1,KDR	1.23027e-09
Reelin Signaling in Neurons	FGFR3,LCK,PTPN11,PIK3R1,MAPK10,FRK,DCX	1.65959e-09
FcŒ≥RIIB Signaling in B Lymphocytes	FGFR3,PTPN11,PIK3R1,MAPK10,PDPK1,CD79A	2.29087e-09
Ephrin A Signaling	EPHA7,FGFR3,PTPN11,PIK3R1,EPHA1,EPHA2	5.01187e-09
IL-2 Signaling	FGFR3,RAF1,LCK,PTK2B,PTPN11,PIK3R1	7.4131e-09
Thrombopoietin Signaling	FGFR3,RAF1,PTPN11,PIK3R1,PLCG1,JAK2	8.12831e-09
NGF Signaling	FGFR3,RAF1,PTPN11,PIK3R1,MAPK10,PLCG1,PDPK1	9.12011e-09
B Cell Receptor Signaling	FGFR3,RAF1,PTK2B,PTPN11,PIK3R1,ABL1,PDPK1,CD79A	9.33254e-09
Regulation of the Epithelial-Mesenchymal Transition Pathway	MET,FGFR3,RAF1,PTPN11,PIK3R1,JAK2,EGFR,PDGFRB	1.12202e-08
Role of JAK1 and JAK3 in Œ≥c Cytokine Signaling	FGFR3,FES,PTK2B,PTPN11,PIK3R1,JAK2	1.41254e-08
PKCŒ∏ Signaling in T Lymphocytes	FGFR3,LCK,PTPN11,PIK3R1,ZAP70,LAT,PLCG1	2.0893e-08
Growth Hormone Signaling	FGFR3,PTPN11,PIK3R1,PLCG1,PDPK1,JAK2	3.0903e-08
Integrin Signaling	FGFR3,RAF1,PXN,PTPN11,PIK3R1,ABL1,PLCG1,CTTN	3.54813e-08
Ovarian Cancer Signaling	FGFR3,RB1,RAF1,PTPN11,PIK3R1,ABL1,EGFR	3.80189e-08
Small Cell Lung Cancer Signaling	FGFR3,RB1,PTPN11,PIK3R1,ABL1,CDK2	3.89045e-08
FGF Signaling	MET,FGFR3,RAF1,PTPN11,PIK3R1,PLCG1	5.88844e-08
eNOS Signaling	FGFR3,FLT1,PTPN11,PIK3R1,PLCG1,PDPK1,KDR	6.30957e-08	V
RANK Signaling in Osteoclasts	FGFR3,RAF1,PTK2B,PTPN11,PIK3R1,MAPK10	1.1749e-07
UVA-Induced MAPK Signaling	FGFR3,PTPN11,PIK3R1,MAPK10,PLCG1,EGFR	1.25893e-07
Germ Cell-Sertoli Cell Junction Signaling	FGFR3,PXN,PTPN11,PIK3R1,FER,MAPK10,PDPK1	1.34896e-07
Chronic Myeloid Leukemia Signaling	FGFR3,RB1,RAF1,PTPN11,PIK3R1,ABL1	1.41254e-07
Melanoma Signaling	FGFR3,RB1,RAF1,PTPN11,PIK3R1	1.69824e-07
Paxillin Signaling	FGFR3,PXN,PTK2B,PTPN11,PIK3R1,MAPK10	2.29087e-07	V
MSP-RON Signaling Pathway	FGFR3,PTPN11,PIK3R1,MST1R,JAK2	2.39883e-07
Glucocorticoid Receptor Signaling	FGFR3,RAF1,PTPN11,ANXA1,PIK3R1,CDK7,MAPK10,JAK2	2.81838e-07
Production of Nitric Oxide and Reactive Oxygen Species in Macrophages	FGFR3,NCF1,PTPN11,PIK3R1,MAPK10,PLCG1,JAK2	2.81838e-07
CNTF Signaling	FGFR3,RAF1,PTPN11,PIK3R1,JAK2	3.38844e-07
ERK/MAPK Signaling	FGFR3,RAF1,PXN,PTK2B,PTPN11,PIK3R1,PLCG1	3.46737e-07	V
Endometrial Cancer Signaling	FGFR3,RAF1,PTPN11,PIK3R1,PDPK1	3.63078e-07
Sphingosine-1-phosphate Signaling	FGFR3,PTK2B,PTPN11,PIK3R1,PLCG1,PDGFRB	3.80189e-07
Thrombin Signaling	FGFR3,RAF1,PTPN11,PIK3R1,PLCG1,PDPK1,EGFR	3.98107e-07
IL-15 Production	PTK2B,MST1R,JAK2,FRK	4.16869e-07
UVB-Induced MAPK Signaling	FGFR3,PTPN11,PIK3R1,MAPK10,EGFR	4.2658e-07
IL-6 Signaling	FGFR3,RAF1,PTPN11,PIK3R1,MAPK10,JAK2	4.57088e-07
PI3K Signaling in B Lymphocytes	RAF1,PIK3R1,ABL1,PLCG1,PDPK1,CD79A	4.7863e-07
14-3-3-mediated Signaling	FGFR3,RAF1,PTPN11,PIK3R1,MAPK10,PLCG1	5.24807e-07	V
Agrin Interactions at Neuromuscular Junction	PXN,ERBB4,MAPK10,CTTN,EGFR	5.37032e-07
ErbB2-ErbB3 Signaling	FGFR3,RAF1,PTPN11,PIK3R1,PDPK1	5.37032e-07
GM-CSF Signaling	FGFR3,RAF1,PTPN11,PIK3R1,JAK2	7.07946e-07
Systemic Lupus Erythematosus Signaling	FGFR3,LCK,PTPN11,PIK3R1,LAT,PLCG1,CD79A	7.94328e-07
Insulin Receptor Signaling	FGFR3,RAF1,PTPN11,PIK3R1,PDPK1,JAK2	8.51138e-07
G Protein Signaling Mediated by Tubby	LCK,ABL1,PLCG1,JAK2	8.51138e-07
Human Embryonic Stem Cell Pluripotency	FGFR3,NTRK2,PTPN11,PIK3R1,PDPK1,PDGFRB	9.12011e-07
IL-17A Signaling in Airway Cells	FGFR3,PTPN11,PIK3R1,MAPK10,JAK2	9.12011e-07
Cyclins and Cell Cycle Regulation	RB1,RAF1,CDK7,ABL1,CDK2	9.77237e-07
Regulation of IL-2 Expression in Activated and Anergic T Lymphocytes	RAF1,ZAP70,LAT,MAPK10,PLCG1	1.04713e-06
Renal Cell Carcinoma Signaling	MET,FGFR3,RAF1,PTPN11,PIK3R1	1.1749e-06
Macropinocytosis Signaling	MET,FGFR3,PTPN11,PIK3R1,PLCG1	1.1749e-06
IL-3 Signaling	FGFR3,RAF1,PTPN11,PIK3R1,JAK2	1.34896e-06
JAK/Stat Signaling	FGFR3,RAF1,PTPN11,PIK3R1,JAK2	1.34896e-06	V
IL-17 Signaling	FGFR3,PTPN11,PIK3R1,MAPK10,JAK2	1.51356e-06
FLT3 Signaling in Hematopoietic Progenitor Cells	FGFR3,RAF1,PTPN11,PIK3R1,PDPK1	1.51356e-06
Leptin Signaling in Obesity	FGFR3,PTPN11,PIK3R1,PLCG1,JAK2	1.51356e-06
LPS-stimulated MAPK Signaling	FGFR3,RAF1,PTPN11,PIK3R1,MAPK10	1.58489e-06
NF-Œ∫B Activation by Viruses	FGFR3,RAF1,LCK,PTPN11,PIK3R1	1.58489e-06
Bladder Cancer Signaling	FGFR3,RB1,RAF1,ABL1,EGFR	1.69824e-06
G alpha q Signaling	FGFR3,RAF1,PTK2B,PTPN11,PIK3R1,PLCG1	1.77828e-06
HER-2 Signaling in Breast Cancer	FGFR3,PTPN11,PIK3R1,PLCG1,EGFR	1.77828e-06
CXCR4 Signaling	FGFR3,RAF1,PXN,PTPN11,PIK3R1,MAPK10	2.13796e-06
Aldosterone Signaling in Epithelial Cells	FGFR3,RAF1,PTPN11,PIK3R1,PLCG1,PDPK1	2.18776e-06
FcŒ≥ Receptor-mediated Phagocytosis in Macrophages and Monocytes	PXN,NCF1,PTK2B,PIK3R1,PLCG1	2.34423e-06
Gap Junction Signaling	FGFR3,RAF1,PTPN11,PIK3R1,PLCG1,EGFR	2.51189e-06
Melanocyte Development and Pigmentation Signaling	FGFR3,RAF1,PTPN11,PIK3R1,PLCG1	2.63027e-06
G-Protein Coupled Receptor Signaling	FGFR3,RAF1,PTK2B,PTPN11,PIK3R1,PDPK1,RASA1	2.81838e-06	V
Role of p14/p19ARF in Tumor Suppression	FGFR3,RB1,PTPN11,PIK3R1	2.88403e-06
Cholecystokinin/Gastrin-mediated Signaling	RAF1,PXN,PTK2B,MAPK10,EGFR	3.54813e-06
Virus Entry via Endocytic Pathways	FGFR3,PTPN11,PIK3R1,ABL1,PLCG1	3.71535e-06
SAPK/JNK Signaling	FGFR3,LCK,PTPN11,PIK3R1,MAPK10	4.0738e-06	V
Endothelin-1 Signaling	FGFR3,RAF1,PTPN11,PIK3R1,MAPK10,PLCG1	4.36516e-06
Mouse Embryonic Stem Cell Pluripotency	FGFR3,RAF1,PTPN11,PIK3R1,JAK2	4.46684e-06
Dendritic Cell Maturation	FGFR3,PTPN11,PIK3R1,MAPK10,PLCG1,JAK2	4.7863e-06
Role of NFAT in Cardiac Hypertrophy	FGFR3,RAF1,PTPN11,PIK3R1,MAPK10,PLCG1	5.12861e-06
p53 Signaling	FGFR3,RB1,PTPN11,PIK3R1,CDK2	5.62341e-06	V
ILK Signaling	FGFR3,PXN,PTPN11,PIK3R1,MAPK10,PDPK1	5.7544e-06	V
Nitric Oxide Signaling in the Cardiovascular System	FGFR3,FLT1,PTPN11,PIK3R1,KDR	6.16595e-06
Docosahexaenoic Acid (DHA) Signaling	FGFR3,PTPN11,PIK3R1,PDPK1	6.16595e-06
Neuropathic Pain Signaling In Dorsal Horn Neurons	FGFR3,NTRK2,PTPN11,PIK3R1,PLCG1	6.45654e-06
Rac Signaling	FGFR3,RAF1,PTK2B,PTPN11,PIK3R1	7.24436e-06	V
fMLP Signaling in Neutrophils	FGFR3,RAF1,NCF1,PTPN11,PIK3R1	8.51138e-06
Role of NANOG in Mammalian Embryonic Stem Cell Pluripotency	FGFR3,RAF1,PTPN11,PIK3R1,JAK2	8.91251e-06
Regulation of Cellular Mechanics by Calpain Protease	RB1,PXN,CDK2,EGFR	8.91251e-06
Type II Diabetes Mellitus Signaling	FGFR3,PTPN11,PIK3R1,MAPK10,PDPK1	1.09648e-05
P2Y Purigenic Receptor Signaling Pathway	FGFR3,RAF1,PTPN11,PIK3R1,PLCG1	1.31826e-05
Cardiac Hypertrophy Signaling	FGFR3,RAF1,PTPN11,PIK3R1,MAPK10,PLCG1	1.62181e-05
Lymphotoxin Œ≤ Receptor Signaling	FGFR3,PTPN11,PIK3R1,PDPK1	1.7378e-05
Role of IL-17A in Arthritis	FGFR3,PTPN11,PIK3R1,MAPK10	1.7378e-05
Phospholipase C Signaling	RAF1,LCK,ZAP70,LAT,PLCG1,CD79A	1.8197e-05	V
Huntington's Disease Signaling	FGFR3,PTPN11,PIK3R1,PDPK1,RASA1,EGFR	1.86209e-05
Myc Mediated Apoptosis Signaling	FGFR3,PTPN11,PIK3R1,MAPK10	2.04174e-05
Colorectal Cancer Metastasis Signaling	FGFR3,PTPN11,PIK3R1,MAPK10,JAK2,EGFR	2.13796e-05
Signaling by Rho Family GTPases	FGFR3,RAF1,PTK2B,PTPN11,PIK3R1,MAPK10	2.13796e-05	V
IL-12 Signaling and Production in Macrophages	FGFR3,PTPN11,PIK3R1,MAPK10,MST1R	2.13796e-05
Role of JAK family kinases in IL-6-type Cytokine Signaling	PTPN11,MAPK10,JAK2	2.5704e-05
Angiopoietin Signaling	FGFR3,PTPN11,PIK3R1,RASA1	2.95121e-05
Estrogen-Dependent Breast Cancer Signaling	FGFR3,PTPN11,PIK3R1,EGFR	2.95121e-05
Regulation of eIF4 and p70S6K Signaling	FGFR3,RAF1,PTPN11,PIK3R1,PDPK1	3.01995e-05
CD40 Signaling	FGFR3,PTPN11,PIK3R1,MAPK10	3.16228e-05
PEDF Signaling	FGFR3,RAF1,PTPN11,PIK3R1	4.16869e-05
Acute Phase Response Signaling	RAF1,PTPN11,PIK3R1,PDPK1,JAK2	4.2658e-05
G Beta Gamma Signaling	RAF1,PLCG1,PDPK1,EGFR	5.01187e-05
IL-4 Signaling	FGFR3,PTPN11,PIK3R1,JAK2	5.24807e-05
Acute Myeloid Leukemia Signaling	FGFR3,RAF1,PTPN11,PIK3R1	5.7544e-05
Ceramide Signaling	FGFR3,RAF1,PTPN11,PIK3R1	6.30957e-05
Hepatic Fibrosis / Hepatic Stellate Cell Activation	MET,FLT1,KDR,EGFR,PDGFRB	6.30957e-05
CREB Signaling in Neurons	FGFR3,RAF1,PTPN11,PIK3R1,PLCG1	6.45654e-05
Role of JAK2 in Hormone-like Cytokine Signaling	PTPN11,EPOR,JAK2	6.60693e-05
Role of Macrophages, Fibroblasts and Endothelial Cells in Rheumatoid Arthritis	FGFR3,RAF1,PTPN11,PIK3R1,PLCG1,JAK2	7.4131e-05
RAR Activation	PIK3R1,CDK7,MAPK10,PDPK1,JAK2	7.58578e-05
CDK5 Signaling	RAF1,NTRK2,MAPK10,ABL1	7.94328e-05	V
Clathrin-mediated Endocytosis Signaling	MET,FGFR3,PTPN11,PIK3R1,CTTN	8.91251e-05
Breast Cancer Regulation by Stathmin1	FGFR3,RAF1,PTPN11,PIK3R1,CDK2	0.000102329
UVC-Induced MAPK Signaling	RAF1,MAPK10,EGFR	0.000123027
HIF1alpha Signaling	FGFR3,PTPN11,PIK3R1,MAPK10	0.000144544	V
IL-9 Signaling	FGFR3,PTPN11,PIK3R1	0.000151356
EIF2 Signaling	FGFR3,RAF1,PTPN11,PIK3R1,PDPK1	0.000151356	V
Actin Cytoskeleton Signaling	FGFR3,RAF1,PXN,PTPN11,PIK3R1	0.000177828	V
Phagosome Formation	FGFR3,PTPN11,PIK3R1,PLCG1	0.000177828
Primary Immunodeficiency Signaling	LCK,ZAP70,CD79A	0.000186209
PI3K/AKT Signaling	RAF1,PIK3R1,PDPK1,JAK2	0.000190546	V
Role of Osteoblasts, Osteoclasts and Chondrocytes in Rheumatoid Arthritis	FGFR3,PTK2B,PTPN11,PIK3R1,MAPK10	0.000190546
Sperm Motility	PTK2B,PLCG1,MST1R,FRK	0.000194984
CCR3 Signaling in Eosinophils	FGFR3,RAF1,PTPN11,PIK3R1	0.000229087
HMGB1 Signaling	FGFR3,PTPN11,PIK3R1,MAPK10	0.000251189	V
Th1 Pathway	FGFR3,PTPN11,PIK3R1,JAK2	0.000263027
Role of Pattern Recognition Receptors in Recognition of Bacteria and Viruses	FGFR3,PTPN11,PIK3R1,MAPK10	0.000281838
Hereditary Breast Cancer Signaling	FGFR3,RB1,PTPN11,PIK3R1	0.000323594
Th2 Pathway	FGFR3,PTPN11,PIK3R1,JAK2	0.000398107
Cell Cycle: G1/S Checkpoint Regulation	RB1,ABL1,CDK2	0.000436516
Calcium-induced T Lymphocyte Apoptosis	LCK,ZAP70,PLCG1	0.00047863
CCR5 Signaling in Macrophages	PTK2B,MAPK10,PLCG1	0.000537032
Glioma Invasiveness Signaling	FGFR3,PTPN11,PIK3R1	0.000562341
Chemokine Signaling	RAF1,PTK2B,PLCG1	0.000588844
Antiproliferative Role of Somatostatin Receptor 2	FGFR3,PTPN11,PIK3R1	0.000691831
Role of PI3K/AKT Signaling in the Pathogenesis of Influenza	FGFR3,PTPN11,PIK3R1	0.000724436
ATM Signaling	MAPK10,ABL1,CDK2	0.000831764	V
Th1 and Th2 Activation Pathway	FGFR3,PTPN11,PIK3R1,JAK2	0.000870964
AMPK Signaling	FGFR3,PTPN11,PIK3R1,PDPK1	0.000933254	V
NRF2-mediated Oxidative Stress Response	FGFR3,RAF1,PTPN11,PIK3R1	0.00102329
mTOR Signaling	FGFR3,PTPN11,PIK3R1,PDPK1	0.00114815	V
Role of JAK1, JAK2 and TYK2 in Interferon Signaling	RAF1,JAK2	0.00138038
Estrogen-mediated S-phase Entry	RB1,CDK2	0.00138038
TR/RXR Activation	FGFR3,PTPN11,PIK3R1	0.00151356
IL-17A Signaling in Gastric Cells	MAPK10,EGFR	0.00151356
Antiproliferative Role of TOB in T Cell Signaling	RB1,CDK2	0.00162181
Antioxidant Action of Vitamin C	MAPK10,PLCG1,JAK2	0.0017378
Protein Kinase A Signaling	RAF1,PXN,PTK2B,PTPN11,PLCG1	0.00204174	V
Amyotrophic Lateral Sclerosis Signaling	FGFR3,PTPN11,PIK3R1	0.00213796
Oncostatin M Signaling	RAF1,JAK2	0.00281838
Inhibition of Angiogenesis by TSP1	MAPK10,KDR	0.00281838
Cell Cycle Regulation by BTG Family Proteins	RB1,CDK2	0.00295121
GNRH Signaling	RAF1,MAPK10,EGFR	0.00331131
Cell Cycle Control of Chromosomal Replication	CDK7,CDK2	0.00346737
Thyroid Cancer Signaling	NTRK2,RET	0.00380189
Xenobiotic Metabolism Signaling	FGFR3,RAF1,PTPN11,PIK3R1	0.0042658
Epithelial Adherens Junction Signaling	MET,FER,EGFR	0.00467735
Relaxin Signaling	FGFR3,PTPN11,PIK3R1	0.00524807
Cell Cycle: G2/M DNA Damage Checkpoint Regulation	CDK7,ABL1	0.0057544
Cancer Drug Resistance By Drug Efflux	RAF1,PIK3R1	0.0057544
D-myo-inositol-5-phosphate Metabolism	PTPN11,PLCG1,RASA1	0.00616595
Semaphorin Signaling in Neurons	MET,FES	0.00660693
Cdc42 Signaling	RAF1,MAPK10,RASA1	0.00676083	V
PPARŒ±/RXRŒ± Activation	RAF1,PLCG1,JAK2	0.00794328
Sertoli Cell-Sertoli Cell Junction Signaling	RAF1,EPB41,MAPK10	0.00794328
ERK5 Signaling	PTPN11,EGFR	0.00933254	V
Pyridoxal 5'-phosphate Salvage Pathway	CDK7,CDK2	0.00977237
Caveolar-mediated Endocytosis Signaling	ABL1,EGFR	0.011749
Melatonin Signaling	RAF1,PLCG1	0.011749
Role of MAPK Signaling in the Pathogenesis of Influenza	RAF1,MAPK10	0.0120226
Ephrin B Signaling	EPHB1,PXN	0.0123027
TREM1 Signaling	PLCG1,JAK2	0.0128825
BMP signaling pathway	RAF1,MAPK10	0.0131826
NAD Biosynthesis from 2-amino-3-carboxymuconate Semialdehyde	ABL1	0.0162181
Alpha Adrenergic Signaling	RAF1,PLCG1	0.017378
Apoptosis Signaling	RAF1,PLCG1	0.0177828
PPAR Signaling	RAF1,PDGFRB	0.0194984	V
Salvage Pathways of Pyrimidine Ribonucleotides	CDK7,CDK2	0.0204174
Type I Diabetes Mellitus Signaling	MAPK10,JAK2	0.0269153
Corticotropin Releasing Hormone Signaling	RAF1,PLCG1	0.0269153
Synaptic Long Term Potentiation	RAF1,PLCG1	0.0316228
DNA Double-Strand Break Repair by Homologous Recombination	ABL1	0.0316228
RhoA Signaling	PTK2B,EPHA1	0.0323594
NAD biosynthesis II (from tryptophan)	ABL1	0.0338844
Estrogen Receptor Signaling	RAF1,CDK7	0.0354813
Adipogenesis pathway	FGFR3,CDK7	0.0380189
Aryl Hydrocarbon Receptor Signaling	RB1,CDK2	0.0416869
GADD45 Signaling	CDK2	0.042658
DNA damage-induced 14-3-3œÉ Signaling	CDK2	0.042658
D-myo-inositol (1,4,5,6)-Tetrakisphosphate Biosynthesis	PTPN11,RASA1	0.042658
D-myo-inositol (3,4,5,6)-tetrakisphosphate Biosynthesis	PTPN11,RASA1	0.042658
Synaptic Long Term Depression	RAF1,PLCG1	0.0446684
3-phosphoinositide Degradation	PTPN11,RASA1	0.0512861
IL-22 Signaling	MAPK10	0.0537032
Glycolysis I	ENO2	0.0588844
Gluconeogenesis I	ENO2	0.0588844
D-myo-inositol (1,4,5)-Trisphosphate Biosynthesis	PLCG1	0.060256
4-1BB Signaling in T Lymphocytes	MAPK10	0.0691831
B Cell Development	CD79A	0.0776247
Nucleotide Excision Repair Pathway	CDK7	0.0776247
Interferon Signaling	JAK2	0.0794328
April Mediated Signaling	MAPK10	0.0831764
B Cell Activating Factor Signaling	MAPK10	0.0891251
MIF Regulation of Innate Immunity	MAPK10	0.0912011
Pyrimidine Ribonucleotides Interconversion	ANXA1	0.0954993
Role of IL-17F in Allergic Inflammatory Airway Diseases	RAF1	0.0977237
iNOS Signaling	JAK2	0.0977237	V
Pyrimidine Ribonucleotides De Novo Biosynthesis	ANXA1	0.0977237
Role of Oct4 in Mammalian Embryonic Stem Cell Pluripotency	RB1	0.100925
Assembly of RNA Polymerase II Complex	CDK7	0.109144
CD27 Signaling in Lymphocytes	MAPK10	0.11324
Role of CHK Proteins in Cell Cycle Checkpoint Control	CDK2	0.119399
Wnt/Ca+ pathway	PLCG1	0.123595
Induction of Apoptosis by HIV1	MAPK10	0.12942
Activation of IRF by Cytosolic Pattern Recognition Receptors	MAPK10	0.13366
Phospholipases	PLCG1	0.13366
PCP pathway	MAPK10	0.135519
Remodeling of Epithelial Adherens Junctions	MET	0.147571
GPCR-Mediated Integration of Enteroendocrine Signaling Exemplified by an L Cell	PLCG1	0.153462
Role of BRCA1 in DNA Damage Response	RB1	0.165196
GPCR-Mediated Nutrient Sensing in Enteroendocrine Cells	PLCG1	0.178649
TGF-beta Signaling	RAF1	0.18239
OX40 Signaling Pathway	MAPK10	0.186209
Altered T Cell and B Cell Signaling in Rheumatoid Arthritis	CD79A	0.187932
IL-1 Signaling	MAPK10	0.189671
Factors Promoting Cardiogenesis in Vertebrates	CDK2	0.191867
Sumoylation Pathway	MAPK10	0.199067
Androgen Signaling	CDK7	0.226464
G alpha l Signaling	RAF1	0.242661
FXR/RXR Activation	MAPK10	0.25293
Cellular Effects of Sildenafil (Viagra)	PLCG1	0.260016
Hepatic Cholestasis	MAPK10	0.308319
Dopamine-DARPP32 Feedback in cAMP Signaling	PLCG1	0.313329
Tight Junction Signaling	EPB41	0.320627
Mitochondrial Dysfunction	MAPK10	0.327341
Granulocyte Adhesion and Diapedesis	PECAM1	0.336512
Agranulocyte Adhesion and Diapedesis	PECAM1	0.354813
cAMP-mediated signaling	RAF1	0.403645	V

## Sheet: table 4
Supplementary Table 4
Clustering of the 143 peptides into signalling pathways and cell-related functions
Peptide #	Peptide ID	Signalling pathway	Cell-related function
1	ANXA1_14_26	Annexin	Calcium signaling
2	ANXA2_17_29
3	CALM_93_105	Calmodulin
4	CALM_95_107
5	PLCG1_1246_1258	PLC
6	PLCG1_764_776
7	PLCG1_776_788
8	RON_1346_1358	RON
9	RON_1353_1365
10	CDK2_8_20	CDK	Cell cycle signaling
11	CDK7_157_169
12	RB_804_816	Rb
13	RBL2_99_111
14	ZBT16_621_633	Other 1
15	C1R_199_211
16	EPHA1_774_786	Eph Receptor	cell-cell signaling
17	EPHA2_581_593
18	EPHA2_765_777
19	EPHA4_589_601
20	EPHA4_921_933
21	EPHA7_607_619
22	EPHB1_771_783
23	EPHB1_921_933
24	EPHB4_583_595
25	CRK_214_226	Crk	cytoskeletal signaling
26	FAK1_569_581	FAK
27	FAK2_572_584
28	PAXI_24_36
29	PAXI_111_123
30	FES_706_718	Fes
31	K2C6B_53_65	CK
32	K2C8_425_437
33	MBP_198_210	MBP
34	MBP_259_271
35	MBP_263_275
36	PERI_458_470	Other 2
37	SRC8_CHICK_470_482
38	SRC8_CHICK_476_488
39	SRC8_CHICK_492_504
40	TNNT1_2_14
41	DCX_109_121
42	DDR1_506_518	DDR1	Extracellular matrix signaling
43	VINC_815_827	Other 3
44	ART_004_EAIYAAPFAKKKXC	BMP	Differentiation signaling
45	DYR1A_212_224	DYR1A
46	DYR1A_312_324
47	PP2AB_297_309	Phosphatase
48	PTN11_539_551
49	AMPE_5_17	Other 4
50	TEC_512_524	Btk
51	B3AT_39_51	solute carrier family	Ion transport
52	NPT2A_501_513
53	ENOG_37_49	Enolase	Energy signaling
54	ODBA_340_352	BCKDHA
55	ODPAT_291_303	PDHA2
56	EPOR_361_373	EPO-R	Cytokine receptor signaling
57	EPOR_419_431
58	FGFR1_761_773	FGFR	growth factor receptor signaling/bone morphogenesis
59	FGFR2_762_774
60	FGFR3_641_653
61	FGFR3_753_765
62	EGFR_1062_1074	EFGR	growth factor receptor signaling
63	EGFR_1103_1115
64	EGFR_1118_1130
65	EGFR_1165_1177
66	EGFR_1190_1202
67	EGFR_862_874
68	EGFR_908_920
69	ERBB2_1241_1253	ERBB/EGFR
70	ERBB2_870_882
71	ERBB4_1181_1193
72	ERBB4_1277_1289
73	INSR_1348_1360	INSR
74	INSR_992_1004
75	VGFR1_1040_1052	VGFR
76	VGFR1_1046_1058_Y1048F
77	VGFR1_1049_1061
78	VGFR1_1162_1174
79	VGFR1_1206_1218
80	VGFR1_1235_1247
81	VGFR1_1320_1332_C1320S-C1321S
82	VGFR1_1326_1338
83	VGFR2_1046_1058
84	VGFR2_1052_1064
85	VGFR2_1168_1180
86	VGFR2_1207_1219_C1208S
87	VGFR2_944_956
88	VGFR2_989_1001
89	VGFR3_1061_1073
90	MET_1227_1239	MET
91	NTRK1_489_501	NTRK1
92	NTRK2_509_521	NTRK2
93	NTRK2_696_708
94	PGFRB_1014_1028	PDGFRB
95	PGFRB_1002_1014
96	PGFRB_572_584
97	PGFRB_709_721
98	PGFRB_768_780
99	PGFRB_771_783
100	RET_680_692	RET
101	RET_1022_1034
102	RAF1_332_344	MAPK	Mitogenic signaling
103	RASA1_453_465
104	MK01_180_192
105	MK01_198_210
106	MK07_211_223
107	MK10_216_228	p38/JNK
108	MK12_178_190
109	MK14_173_185
110	PRGR_545_557	PRGR	nuclear receptor signaling
111	PRGR_786_798
112	CBL_693_705	Cbl	Src family signaling
113	CD3Z_116_128	T-cell
114	CD3Z_146_158
115	CD79A_181_193	B-cell
116	EFS_246_258	Fyn
117	EFS_246_258_Y253F
118	FRK_380_392
119	LCK_387_399	Lck
120	PECA1_706_718	PECAM
121	JAK1_1015_1027	JAK	STAT signaling
122	JAK2_563_577
123	STA5A_687_699	STAT
124	STAT1_694_706
125	STAT3_698_710
126	STAT4_686_698
127	STAT4_714_726
128	STAT6_634_646
129	P85A_600_612	PI3K	Survival signaling
130	PDPK1_2_14
131	PDPK1_369_381
132	KSYK_518_530	Syk	SYK family signaling
133	LAT_194_206	LAT
134	LAT_249_261
135	ZAP70_485_497	Zap70
136	ACHD_383_395	CHRND	WNT signaling
137	CTNB1_79_91	Beta-catenin
138	FABPH_13_25	FABP3	other
139	FER_707_719	Fer
140	PRRX2_202_214	PRRX2
141	TYRO3_679_691	TYRO3
142	NCF1_313_325	NCF1	ROS production
143	41_654_666	EPB41	Unknown

## Sheet: table 5
Supplementary Table 5
Clustering of the 63 peptides phosphorylated on ECM into signalling pathways and cell-related functions
Peptide #	Peptide ID	Signalling pathway	Cell-related function
1	ANXA1_14_26	Annexin	Calcium signaling
2	PLCG1_764_776	PLC
3	CDK2_8_20	CDK	Cell cycle signaling
4	CDK7_157_169
5	RB_804_816	Rb
6	EPHA1_774_786	Eph Receptor	cell-cell signaling
7	EPHA2_765_777
8	EPHA7_607_619
9	EPHB1_771_783
10	EPHB1_921_933
11	CRK_214_226	Crk	cytoskeletal signaling
12	FAK1_569_581	FAK
13	FAK2_572_584
14	PAXI_24_36
15	PAXI_111_123
16	FES_706_718	Fes
17	K2C6B_53_65	CK
18	MBP_198_210	MBP
19	SRC8_CHICK_476_488	Other 2
20	SRC8_CHICK_492_504
21	DCX_109_121
22	ART_004_EAIYAAPFAKKKXC	BMP	Differentiation signaling
23	DYR1A_312_324	DYR1A
24	PP2AB_297_309	Phosphatase
25	TEC_512_524	Btk
26	ENOG_37_49	Enolase	Energy signaling
27	EPOR_361_373	EPO-R	Cytokine receptor signaling
28	EPOR_419_431
29	FGFR3_753_765	FGFR	growth factor receptor signaling/bone morphogenesis
30	EGFR_1165_1177	EFGR	growth factor receptor signaling
31	VGFR1_1326_1338	VGFR
32	VGFR2_944_956
33	VGFR2_989_1001
34	MET_1227_1239	MET
35	NTRK2_696_708	NTRK2
36	PGFRB_1014_1028	PDGFRB
37	PGFRB_1002_1014
38	PGFRB_572_584
39	PGFRB_709_721
40	PGFRB_771_783
41	RET_1022_1034	RET
42	RAF1_332_344	MAPK	Mitogenic signaling
43	RASA1_453_465
44	MK01_180_192
45	MK10_216_228	p38/JNK
46	CD79A_181_193	B-cell	Scr family signaling
47	EFS_246_258	Fyn
48	FRK_380_392
49	LCK_387_399	Lck
50	PECA1_706_718	PECAM
51	JAK1_1015_1027	JAK	STAT signaling
52	JAK2_563_577
53	P85A_600_612	PI3K	Survival signaling
54	PDPK1_2_14
55	PDPK1_369_381
56	LAT_194_206	LAT	SYK family signaling
57	LAT_249_261
58	ZAP70_485_497	Zap70
59	FER_707_719	Fer	other
60	PRRX2_202_214	PRRX2
61	TYRO3_679_691	TYRO3
62	NCF1_313_325	NCF1	ROS production
63	41_654_666	EPB41	Unknown

## Sheet: table 6
Supplementary Table 6
Clustering of the 59 peptides phosphorylated on titanium into signalling pathways and cell-related functions
Peptide #	Peptide ID	Signalling pathway	Cell-related function
1	ANXA1_14_26	Annexin	Calcium signaling
2	PLCG1_764_776	PLC
3	RON_1346_1358	RON
4	CDK2_8_20	CDK	Cell cycle signaling
5	CDK7_157_169
6	RB_804_816	Rb
7	EPHA1_774_786	Eph Receptor	cell-cell signaling
8	EPHA2_765_777
9	EPHA7_607_619
10	EPHB1_771_783
11	EPHB1_921_933
12	FAK2_572_584	FAK	cytoskeletal signaling
13	PAXI_24_36
14	PAXI_111_123
15	FES_706_718	Fes
16	K2C6B_53_65	CK
17	MBP_198_210	MBP
18	SRC8_CHICK_476_488	Other 2
19	SRC8_CHICK_492_504
20	DCX_109_121
21	ART_004_EAIYAAPFAKKKXC	BMP	Differentiation signaling
22	PTN11_539_551	Phosphatase
23	TEC_512_524	Btk
24	ENOG_37_49	Enolase	Energy signaling
25	EPOR_361_373	EPO-R	Cytokine receptor signaling
26	EPOR_419_431
27	FGFR3_753_765	FGFR	growth factor receptor signaling/bone morphogenesis
28	EGFR_1165_1177	EFGR	growth factor receptor signaling
29	ERBB4_1277_1289	ERBB/EGFR
30	VGFR1_1326_1338	VGFR
31	VGFR2_944_956
32	VGFR2_989_1001
33	MET_1227_1239	MET
34	NTRK2_696_708	NTRK2
35	PGFRB_1014_1028	PDGFRB
36	PGFRB_1002_1014
37	PGFRB_572_584
38	PGFRB_768_780
39	PGFRB_771_783
40	RET_1022_1034	RET
41	RAF1_332_344	MAPK	Mitogenic signaling
42	RASA1_453_465
43	MK10_216_228	p38/JNK
44	CD79A_181_193	B-cell	Scr family signaling
45	EFS_246_258	Fyn
46	FRK_380_392
47	LCK_387_399	Lck
48	PECA1_706_718	PECAM
49	JAK2_563_577	JAK	STAT signaling
50	P85A_600_612	PI3K	Survival signaling
51	PDPK1_2_14
52	PDPK1_369_381
53	LAT_249_261	LAT	SYK family signaling
54	ZAP70_485_497	Zap70
55	FER_707_719	Fer	other
56	PRRX2_202_214	PRRX2
57	TYRO3_679_691	TYRO3
58	NCF1_313_325	NCF1	ROS production
59	41_654_666	EPB41	Unknown

## Sheet: table 7
Supplementary Table 7
List of peptides belonging to the selected signalling pathways (IPA) and the relative kinase detected by Immunoblot analysis
					early				mid				late
A.	Signalling pathway (IPA)	putative kinase confirmed by Western blot	Gene ID	Peptide ID	ECM		titanium		ECM		titanium		ECM		titanium
					average	SD	average	SD	average	SD	average	SD	average	SD	average	SD
	FAK signaling	pFAK (Y925)	FGFR3	FGFR3_753_765	0	0	0	0	0	0	0	0	3.51111e-13	5.8246e-14	3.24444e-13	5.3886e-14
			RAF1	RAF1_332_344	1.21778e-12	1.71831e-13	1.10222e-12	1.17442e-13	9.71111e-13	6.04918e-14	7.46667e-13	1.02632e-13	7.97778e-13	2.13888e-13	6.8e-13	1.50111e-13
			PXN	PAXI_111_123	2.19778e-12	1.50012e-13	1.70444e-12	1.33389e-13	3.28222e-12	1.79051e-13	2.54e-12	2.18276e-13	3.90222e-12	1.91408e-13	2.87333e-12	6.24962e-13
			PXN	PAXI_24_36	1.39778e-12	1.82127e-13	9.97778e-13	1.38778e-13	2.15556e-12	3.86341e-13	1.73333e-12	1.66533e-13	2.53556e-12	2.18106e-13	1.88889e-12	2.33841e-13
			PIK3R1	P85A_600_612	1.3e-12	5.696e-14	8.37778e-13	1.13985e-13	2.24889e-12	6.40602e-14	1.84444e-12	2.69183e-13	2.68889e-12	1.40528e-13	2.15778e-12	4.71232e-13
			PLCG1	PLCG1_764_776	3.35778e-12	3.05093e-13	2.56889e-12	2.12638e-13	5.05778e-12	4.96849e-13	4.12889e-12	3.80487e-13	5.88e-12	3.4176e-13	4.85556e-12	1.04949e-12
			PDPK1	PDPK1_2_14	8.51111e-13	7.72682e-14	6.22222e-13	1.83586e-13	1.06e-12	1.73718e-13	7.8e-13	9.0185e-14	1.14667e-12	2.07953e-13	9.28889e-13	1.0548e-13
			PDPK1	PDPK1_369_381	3.91111e-13	5.1783e-14	0	0	7.93333e-13	1.94251e-13	6.97778e-13	2.6943e-14	9.46667e-13	1.18509e-13	7.55556e-13	1.41474e-13
			EGFR	EGFR_1165_1177	0	0	0	0	3.22222e-13	7.12845e-14	0	0	0	0	3.08889e-13	4.72973e-14
			PTK2	FAK1_569_581	0	0	0	0	3.02222e-13	5.09175e-14	0	0	0	0	0	0
			MAPK1	MK01_180_192	3.37778e-13	5.3886e-14	0	0	0	0	0	0	0	0	0	0
			CRK	CRK_214_226	0	0	0	0	0	0	0	0	3.22222e-13	5.0037e-14	0	0
			PTPN11	PTN11_539_551	0	0	3.11111e-13	5.66993e-14	0	0	0	0	0	0	0	0
B.	Signalling pathway (IPA)	putative kinase confirmed by Western blot	Gene ID	Peptide ID	ECM		titanium		ECM		titanium		ECM		titanium
					average	SD	average	SD	average	SD	average	SD	average	SD	average	SD
	ERK/MAPK Signaling	pERK	FGFR3	FGFR3_753_765	0	0	0	0	0	0	0	0	3.51111e-13	5.8246e-14	3.24444e-13	5.3886e-14
			RAF1	RAF1_332_344	1.21778e-12	1.71831e-13	1.10222e-12	1.17442e-13	9.71111e-13	6.04918e-14	7.46667e-13	1.02632e-13	7.97778e-13	2.13888e-13	6.8e-13	1.50111e-13
			PXN	PAXI_111_123	2.19778e-12	1.50012e-13	1.70444e-12	1.33389e-13	3.28222e-12	1.79051e-13	2.54e-12	2.18276e-13	3.90222e-12	1.91408e-13	2.87333e-12	6.24962e-13
			PXN	PAXI_24_36	1.39778e-12	1.82127e-13	9.97778e-13	1.38778e-13	2.15556e-12	3.86341e-13	1.73333e-12	1.66533e-13	2.53556e-12	2.18106e-13	1.88889e-12	2.33841e-13
			PTK2B	FAK2_572_584	0	0	3.64444e-13	6.04918e-14	6.15556e-13	1.99146e-13	5.06667e-13	1.10151e-13	6.68889e-13	6.47502e-14	4.02222e-13	3.00617e-14
			PIK3R1	P85A_600_612	1.3e-12	5.696e-14	8.37778e-13	1.13985e-13	2.24889e-12	6.40602e-14	1.84444e-12	2.69183e-13	2.68889e-12	1.40528e-13	2.15778e-12	4.71232e-13
			PLCG1	PLCG1_764_776	3.35778e-12	3.05093e-13	2.56889e-12	2.12638e-13	5.05778e-12	4.96849e-13	4.12889e-12	3.80487e-13	5.88e-12	3.4176e-13	4.85556e-12	1.04949e-12
			PTK2	FAK1_569_581	0	0	0	0	3.02222e-13	5.09175e-14	0	0	0	0	0	0
			PPP2CB	PP2AB_297_309	4.33333e-13	4.66667e-14	0	0	3e-13	4e-14	0	0	2.4e-13	2.66667e-14	0	0
			MAPK1	MK01_180_192	3.37778e-13	5.3886e-14	0	0	0	0	0	0	0	0	0	0
			CRK	CRK_214_226	0	0	0	0	0	0	0	0	3.22222e-13	5.0037e-14	0	0
			PTPN11	PTN11_539_551	0	0	3.11111e-13	5.66993e-14	0	0	0	0	0	0	0	0
C.	Signalling pathway (IPA)	putative kinase confirmed by Western blot	Gene ID	Peptide ID	ECM		titanium		ECM		titanium		ECM		titanium
					average	SD	average	SD	average	SD	average	SD	average	SD	average	SD
	PI3K/AKT Signaling	pPKB	PIK3R1	P85A_600_612	1.3e-12	5.696e-14	8.37778e-13	1.13985e-13	2.24889e-12	6.40602e-14	1.84444e-12	2.69183e-13	2.68889e-12	1.40528e-13	2.15778e-12	4.71232e-13
			PDPK1	PDPK1_2_14	8.51111e-13	7.72682e-14	6.22222e-13	1.83586e-13	1.06e-12	1.73718e-13	7.8e-13	9.0185e-14	1.14667e-12	2.07953e-13	9.28889e-13	1.0548e-13
			PDPK1	PDPK1_369_381	3.91111e-13	5.1783e-14	0	0	7.93333e-13	1.94251e-13	6.97778e-13	2.6943e-14	9.46667e-13	1.18509e-13	7.55556e-13	1.41474e-13
			JAK2	JAK2_563_577	3.75556e-13	2.14303e-14	0	0	5.86667e-13	1.00664e-13	5.91111e-13	6.19438e-14	7.62222e-13	9.36503e-14	6.08889e-13	2.01917e-13
			RAF1	RAF1_332_344	1.21778e-12	1.71831e-13	1.10222e-12	1.17442e-13	9.71111e-13	6.04918e-14	7.46667e-13	1.02632e-13	7.97778e-13	2.13888e-13	6.8e-13	1.50111e-13
			PPP2CB	PP2AB_297_309	4.33333e-13	4.66667e-14	0	0	3e-13	4e-14	0	0	2.4e-13	2.66667e-14	0	0
			JAK1	JAK1_1015_1027	0	0	0	0	0	0	0	0	3.37778e-13	9.05129e-14	0	0
			MAPK1	MK01_180_192	3.37778e-13	5.3886e-14	0	0	0	0	0	0	0	0	0	0
